# Supplementary material for: Integrative HPLC profiling and transcriptome analysis revealed insights into anthocyanin accumulation and key genes at three developmental stages of black rice (Oryza sativa. L) caryopsis
Source: Front Plant Sci. 2023 Aug 30;14:1211326. doi: 10.3389/fpls.2023.1211326 (PMC10505814; doi:10.3389/fpls.2023.1211326)
Supplement: Supplementary file 2 [file DataSheet_2.zip]

Archive with 12 entries (12 files):
- Supplemental table 1.xlsx
- supplemental table 10.xlsx
- Supplemental table 11.xlsx
- Supplemental table 12.xlsx
- supplemental table 2.xlsx
- supplemental table 3.xlsx
- supplemental table 4.xlsx
- Supplemental table 5.xlsx
- Supplemental table 6.xlsx
- supplemental table 7.xlsx
- supplemental table 8.xlsx
- supplemental table 9.xlsx
