# Supplementary material for: Integrative HPLC profiling and transcriptome analysis revealed insights into anthocyanin accumulation and key genes at three developmental stages of black rice (Oryza sativa. L) caryopsis
Source: Front Plant Sci. 2023 Aug 30;14:1211326. doi: 10.3389/fpls.2023.1211326 (PMC10505814; doi:10.3389/fpls.2023.1211326)
Supplement: Supplementary file 2 [file DataSheet_2.zip › Supplemental table 1.xlsx]

## Sheet: Sheet1
Supplemental Table1 : Primers used for qRT-PCR
Gene name	Gene_id	Forward	Reverse
OsANS	Os01T0372500	TAATGTTCAACGGAAGCGAAAG	GTGTACAAGTCGACTGCAATAC
OsDFR	Os01T0633500	GAGAAGGAACCGATACTGGG	TTCAATACCGTTCTCTGGACTC
OsWD40-50	Os02T0682500	CCACCATCTTCTACGAGAGC	CATGTAGTGGAAGTCATAGCGG
OsMyb3	Os03T0410000	GGTTGTTGGATCTGGCTAGTAC	TGCAGATCTACAGCAGTAAACA
OsKala4	Os04T0557500	CTCGGTTCTTATCAGCTAGTCC	TCTTTTCCATGACACGAAACAC
OsF3'H	Os10T0320100	CGGCTTATGGAGTATAAAACCG	CAACACTGCAAGTAGTCTCCA
OsGSTU34	Os10T0395400	GATGAGCCCGTTCACGAT	AACTTGTCATCTATGTAGGCGG
OsGT	Os06T0192100	TTCTTCGGCGACCAGAGGA	GCACAGATTATCTCGACGAACT
OsActin-1	Os03T0718100	CTAAGCCAAGAGGAGCTGTTAT	ATAACAGATAGGCCGGTTGAAA
