# Supplementary material for: Integrative HPLC profiling and transcriptome analysis revealed insights into anthocyanin accumulation and key genes at three developmental stages of black rice (Oryza sativa. L) caryopsis
Source: Front Plant Sci. 2023 Aug 30;14:1211326. doi: 10.3389/fpls.2023.1211326 (PMC10505814; doi:10.3389/fpls.2023.1211326)
Supplement: Supplementary file 2 [file DataSheet_2.zip › supplemental table 10.xlsx]

## Sheet: data filtration
Supplemental table 10. significantly regulated ABC DEGs in different comparison
Gene_id	Gene name	Gene description	Log2FC(Dough/Milk)	Pvalue	Log2FC(Mature/Milk)	Pvalue	Log2FC(Mature/Dough)	Pvalue
Os01g0356400	OsABCC8	Similar to multidrug resistance protein ABC transporter family	4.35713	7.13306e-15	5.72906	1.27521e-25	1.35367	7.86181e-05
Os02g0190300	OsABCB9	P-glycoprotein homologue	2.86751	0.0406175			1.59746	0.0112348
Os03g0809100		Major facilitator superfamily protein	3.55497	0.000290708	3.26954	0.00295005
Os04g0459000	MDR13	Multidrug-resistance(MDR)-like ATP Binding Cassette B (ABCB) transporter, P-glyco-protein, Auxin transport, Iron homeostasi	4.15302	6.5282e-05	3.56758	0.00384959
Os05g0196100	OsABCC14	Multidrug resistance associated protein 1	2.92942	2.58773e-05	4.76984	9.03215e-12	1.82942	0.000104947
Os06g0158900	OsABCC15	Similar to Multidrug-resistance associated protein 3	4.59622	1.94558e-14	5.45396	1.53453e-16
Os10g0206800	OsFRDL2	Multidrug and toxic compound extrusion (MATE) protein, Al-induced secretion of citrat	2.37554	0.0002551	2.27714	0.00968606
Os12g0267800		Similar to multidrug/pheromone exporter, MDR family, ABC transporter family	-2.82803	4.20295e-12	-4.30258	2.44636e-16	-1.49042	0.000429705
Os02g0190200		Hypothetical protein	1.75044	0.00550255	1.75044	0.00550255
Os02g0189700		Similar to Felis catus multi-drug resistance related (Fragment)	5.68809	0.0244615			5.68809	0.0244615
