# Supplementary material for: Integrative HPLC profiling and transcriptome analysis revealed insights into anthocyanin accumulation and key genes at three developmental stages of black rice (Oryza sativa. L) caryopsis
Source: Front Plant Sci. 2023 Aug 30;14:1211326. doi: 10.3389/fpls.2023.1211326 (PMC10505814; doi:10.3389/fpls.2023.1211326)
Supplement: Supplementary file 2 [file DataSheet_2.zip › Supplemental table 11.xlsx]

## Sheet: Supplemental table 11 KEGG enri
Supplemental table 11. KEGG enriched DEGs
Num	Pathway id	Description	Database	Ratio_in_study	Ratio_in_pop	Pvalue	Padjust	First Category	Second Category	Gene_ids	Gene_names
39	map00500	Starch and sucrose metabolism	KEGG PATHWAY	39/917	275/13607	7.72e-06	0.000447549	Metabolism	Carbohydrate metabolism	Os01g0919400|Os08g0113100|Os03g0749650|Os03g0758100|Os02g0744700|Os07g0616800|Os07g0656200|Os01g0940100|Os01g0633100|Os01g0851700|Os11g0204600|Os04g0249500|Os07g0616850|Os05g0129250|Os03g0374600|Os09g0397300|Os03g0735000|Os06g0194900|Os11g0236100|Os02g0139300|Os02g0528200|Os08g0414700|Os04g0513900|Os03g0141200|Os04g0474300|Os09g0457400|Os08g0520900|Os01g0508000|Os09g0298200|Os09g0569200|Os10g0323…	SPS1;OsFKII;;Pho1;OsSSIIb;SUS3;Os7bglu26;OsHXK3;AGPL2;Pho2;;SUS7;;;;;OsAGPL1;SUS2;sps11;;SBE3;;Os4bglu18;OsBamy2;Os4bglu9;Amy3A/B/C*(RAmy3A/B/C);OsPHS8;Os1bglu1;OsAGPS1;;Os10bglu34;;;GIF1;OsSTA246;;OsCel9D;ALK;
55	map03010	Ribosome	KEGG PATHWAY	55/917	441/13607	6.52e-06	0.000755779	Genetic Information Processing	Translation	Os06g0134000|Os03g0297100|Os07g0523150|Os06g0683200|Os11g0433900|MSTRG.24399|Os05g0368350|Os03g0424800|Os05g0555800|Os09g0483200|Os11g0151300|Os06g0172600|Os01g0860300|Os06g0319700|Os03g0390000|Os03g0402400|Os12g0133050|Os06g0647100|Os09g0483400|Os02g0822600|Os05g0541900|Os05g0565000|Os04g0501000|Os07g0546700|Os07g0572900|Os03g0773150|Os04g0613500|Os05g0368300|Os03g0818400|Os02g0754300|Os05g04773…	RPS20;RPS7a;;;OsRPL38;;;;;;OsRPL26.1;;;OsRPL31;RPS6;;;;;;;RPL18A;;;RPS13;OsRPS29;;RPS4;RPS23;;;;;;;;;;;;;rpL32_9.1;;;ZIURP1;;;OsRPL36.2;ARP;RPL12;;;S27a;;OsRPL34
9	map00290	Valine, leucine and isoleucine biosynthesis	KEGG PATHWAY	9/917	27/13607	4.27e-05	0.00123848	Metabolism	Amino acid metabolism	Os05g0573700|Os02g0510200|Os03g0106400|Os03g0231600|Os11g0256050|Os11g0142500|Os12g0138900|Os11g0256000|Os04g0559400	;ALS;;;;OsIPMS1;OsIPMS2;;
22	map00710	Carbon fixation in photosynthetic organisms	KEGG PATHWAY	22/917	128/13607	4.17e-05	0.00161267	Metabolism	Energy metabolism	Os05g0405000|Os04g0486600|Os10g0478200|Os05g0574400|Os02g0236000|Os12g0274700|Os05g0402700|Os04g0306400|Os06g0548000|Os12g0291100|Os09g0433900|Os12g0291301|Os01g0841600|Os10g0390500|Os04g0234600|Os01g0743500|Os11g0171300|Os03g0432100|Os12g0632700|Os01g0110700|Os04g0266900|Os03g0255500	flo4;GAPDH;OscMDH;;;RBCS;GSC;OsRPI;;RbcS3;OsEnS-128;;OscTPI;ALAAT;;OscytME3;Aldo;osppdka;;Osppc-b;;
11	map00350	Tyrosine metabolism	KEGG PATHWAY	11/917	56/13607	0.00110665	0.0183387	Metabolism	Amino acid metabolism	Os03g0189400|Os01g0871300|Os02g0236000|Os04g0269600|Os11g0644800|Os04g0624500|Os02g0302700|Os03g0189600|Os06g0548000|Os08g0140300|Os02g0168100	;;;OsDAO2;;Ph=Bhc(Po);OsNAAT2;;;TDC1;OsHPPD
28	map00520	Amino sugar and nucleotide sugar metabolism	KEGG PATHWAY	28/917	226/13607	0.00130286	0.0188915	Metabolism	Carbohydrate metabolism	Os07g0674100|Os08g0113100|Os08g0526100|Os08g0496200|Os09g0298200|MSTRG.24033|Os05g0595100|Os11g0600900|Os01g0940100|Os02g0791450|MSTRG.19214|Os11g0204600|Os02g0678400|MSTRG.9715|Os03g0735000|Os06g0726100|Os07g0681700|Os02g0791500|Os11g0701100|Os01g0633100|Os04g0608100|Os03g0280800|Os05g0415700|Os01g0814900|Os02g0605900|Os05g0247100|Os05g0247800|Os06g0712500	OsUXS6;OsFKII;OsUGlcAE2;OsSTA216;OsAGPS1;;OsUGE1;;OsHXK3;;;;;;OsAGPL1;Cht3*;;OsUGlcAE3;riceXIP;AGPL2;GalK2;OsUXS1;;NFR;Cht6;DIP3;OsXIP;
13	map03060	Protein export	KEGG PATHWAY	13/917	71/13607	0.000815434	0.0189181	Genetic Information Processing	Folding, sorting and degradation	Os01g0565900|Os08g0524000|Os02g0565200|Os06g0653900|Os03g0213100|Os12g0438900|Os09g0556000|Os12g0153600|Os05g0297900|Os02g0115900|Os09g0347500|Os04g0446300|Os03g0634400	;;;;;;;;OsSigP4;OsBiP1;;;OsCIPK07
12	map00360	Phenylalanine metabolism	KEGG PATHWAY	12/917	64/13607	0.00102971	0.0199076	Metabolism	Amino acid metabolism	Os05g0427400|Os02g0626532|Os04g0269600|Os02g0236000|Os02g0626100|Os01g0871300|Os11g0644800|Os02g0627100|Os02g0302700|Os04g0117900|Os06g0548000|Os02g0168100	OsPAL04;;OsDAO2;;OsPAL;;;OsPAL1;OsNAAT2;OsAMI2;;OsHPPD
8	map00950	Isoquinoline alkaloid biosynthesis	KEGG PATHWAY	8/917	35/13607	0.00189488	0.0244229	Metabolism	Biosynthesis of other secondary metabolites	Os01g0871300|Os02g0236000|Os04g0269600|Os11g0644800|Os04g0624500|Os02g0302700|Os06g0548000|Os08g0140300	;;OsDAO2;;Ph=Bhc(Po);OsNAAT2;;TDC1
6	map00430	Taurine and hypotaurine metabolism	KEGG PATHWAY	6/917	23/13607	0.00344489	0.036328	Metabolism	Metabolism of other amino acids	Os05g0592300|Os08g0465800|Os01g0586900|Os03g0655100|Os04g0447800|Os01g0185500	;OsGAD1;;;OsGAD2;
13	map00941	Flavonoid biosynthesis	KEGG PATHWAY	13/917	84/13607	0.00391425	0.0378377	Metabolism	Biosynthesis of other secondary metabolites	Os11g0182200|Os06g0626700|Os11g0530600|Os03g0367101|Os11g0530650|Os10g0320100|Os01g0372500|Os12g0115700|Os07g0510400|Os04g0662600|Os02g0467600|Os11g0116300|Os03g0819600	;;CHS*;OsCYP75A11;;OsF3'H;ANS;CHI;;OsF3H-1;C4H1;CHI;gh1
8	map00770	Pantothenate and CoA biosynthesis	KEGG PATHWAY	8/917	38/13607	0.00329103	0.0381759	Metabolism	Metabolism of cofactors and vitamins	Os05g0573700|Os02g0510200|Os01g0225500|Os03g0106400|Os03g0231600|Os11g0256050|Os11g0256000|Os04g0559400	;ALS;;;;;;
34	map04141	Protein processing in endoplasmic reticulum	KEGG PATHWAY	34/917	316/13607	0.00459995	0.0410457	Genetic Information Processing	Folding, sorting and degradation	Os06g0653900|Os03g0259300|Os12g0244100|Os07g0676400|Os11g0199200|Os07g0625600|Os01g0977250|Os05g0156500|Os05g0303000|Os09g0347500|Os02g0115900|Os03g0742850|Os06g0715500|Os03g0213100|Os01g0102700|Os04g0402100|Os01g0977200|Os05g0187800|Os09g0474300|Os01g0565900|Os02g0100100|Os01g0136100|Os01g0830200|Os01g0658400|Os09g0539500|Os09g0512700|Os03g0277300|Os03g0131300|Os03g0733800|Os06g0716700|Os09g0451…	;OsHrd3;OsHsp70CP2;;ESP2;OSK19;;OsDjB6;OsHsp70CP1;;OsBiP1;;;;;OsCNX;OsDjC15;OsDER1;OsHsp74.8;;PDIL1;Oshsp16.9A;OsRFP;UBC5A;OSK20;NEF;HSP70;;ERO1;GRP94;PDIL2;;;OsUBC22
11	map00250	Alanine, aspartate and glutamate metabolism	KEGG PATHWAY	11/917	68/13607	0.00545556	0.0421897	Metabolism	Amino acid metabolism	Os05g0555600|Os08g0465800|Os02g0236000|Os06g0265000|Os10g0390500|Os04g0447800|Os02g0173900|Os06g0548000|Os03g0174500|Os09g0433900|Os03g0291500	OsGLT2;OsGAD1;;ASN;ALAAT;OsGAD2;OsALDH5F1;;;OsEnS-128;ASN1
13	map00052	Galactose metabolism	KEGG PATHWAY	13/917	87/13607	0.00531571	0.0440444	Metabolism	Carbohydrate metabolism	Os03g0316200|Os05g0539400|Os09g0479800|Os07g0209100|Os01g0170000|Os05g0194900|Os03g0808900|Os05g0595100|Os04g0458300|Os04g0469500|Os01g0940100|Os04g0413500|Os10g0492900	OsGolS1;OsBgal9;OsEnS-130;;RS5;OsPPi-PFK;;OsUGE1;GalM4;OsPFK03;OsHXK3;GIF1;
19	map00270	Cysteine and methionine metabolism	KEGG PATHWAY	19/917	160/13607	0.0113157	0.0820386	Metabolism	Amino acid metabolism	Os02g0167100|Os11g0216900|Os03g0106400|Os04g0650800|Os02g0236000|Os10g0478200|Os07g0182900|Os01g0772900|Os05g0574400|Os02g0302700|Os03g0231600|Os03g0221200|Os12g0632700|Os06g0548000|Os02g0611250|Os06g0528600|Os11g0644800|Os01g0293000|Os04g0559400	OsStr23;OsIDI2;;;;OscMDH;MET1B;;;OsNAAT2;;;;;;OSSPDS2;;OsSAMS3;
11	map00030	Pentose phosphate pathway	KEGG PATHWAY	11/917	76/13607	0.012518	0.0854169	Metabolism	Carbohydrate metabolism	Os05g0402700|Os04g0306400|Os11g0171300|Os09g0479800|Os04g0485300|Os06g0326400|Os05g0194900|Os06g0617800|Os03g0412800|Os04g0266900|Os04g0469500	GSC;OsRPI;Aldo;OsEnS-130;OsG6PDH2;OsPFPA2;OsPPi-PFK;;OsG6PDH4;;OsPFK03
15	map00620	Pyruvate metabolism	KEGG PATHWAY	15/917	121/13607	0.0159195	0.102593	Metabolism	Carbohydrate metabolism	Os05g0405000|Os04g0486950|Os12g0182200|Os07g0163000|Os12g0632700|Os03g0432100|Os10g0478200|Os05g0574400|Os01g0110700|Os03g0255500|Os02g0647900|Os11g0142500|Os12g0138900|Os06g0246500|Os01g0743500	flo4;;;OsD-LDH;;osppdka;OscMDH;;Osppc-b;;OsALDH3E2;OsIPMS1;OsIPMS2;;OscytME3
5	map00730	Thiamine metabolism	KEGG PATHWAY	5/917	24/13607	0.0199657	0.121896	Metabolism	Metabolism of cofactors and vitamins	Os03g0306900|Os07g0190000|Os11g0312220|Os07g0529600|Os01g0363500	;OsDXS;;OsDR8;
6	map00511	Other glycan degradation	KEGG PATHWAY	6/917	33/13607	0.0213034	0.12356	Metabolism	Glycan biosynthesis and metabolism	Os05g0415700|Os08g0111200|Os05g0539400|Os11g0526900|Os11g0242100|Os10g0140200	;;OsBgal9;;;
10	map00020	Citrate cycle (TCA cycle)	KEGG PATHWAY	10/917	74/13607	0.0261316	0.137785	Metabolism	Carbohydrate metabolism	Os09g0370300|Os12g0182200|Os04g0508200|Os12g0632700|Os10g0478200|Os05g0574400|Os11g0693800|Os01g0300200|Os06g0246500|Os03g0255500	SDH2-2;;;;OscMDH;;;;;
3	map00966	Glucosinolate biosynthesis	KEGG PATHWAY	3/917	10/13607	0.0255983	0.1414	Metabolism	Biosynthesis of other secondary metabolites	Os03g0231600|Os03g0106400|Os04g0559400	;;
11	map00592	alpha-Linolenic acid metabolism	KEGG PATHWAY	11/917	91/13607	0.0418309	0.167323	Metabolism	Lipid metabolism	Os09g0513100|Os09g0503100|Os04g0615100|Os04g0372750|Os03g0132000|MSTRG.28894|Os02g0218700|Os06g0216300|Os06g0216200|Os05g0163700|Os03g0225900	;;;;OsACS4;;HPL2;OsOPR1;OsOPR2;OsACX4;AOS2
13	map00630	Glyoxylate and dicarboxylate metabolism	KEGG PATHWAY	13/917	113/13607	0.0404937	0.16776	Metabolism	Carbohydrate metabolism	Os12g0420000|Os07g0152900|Os04g0486950|Os12g0291301|Os02g0115700|Os12g0632700|Os10g0478200|Os05g0574400|Os12g0291100|Os07g0616500|Os07g0529000|Os12g0274700|Os03g0786100	OsSTA280;GLO4;;;CATA1;;OscMDH;;RbcS3;GLO5;OsEnS-107;RBCS;OsGLO1
3	map00660	C5-Branched dibasic acid metabolism	KEGG PATHWAY	3/917	11/13607	0.0334688	0.168799	Metabolism	Carbohydrate metabolism	Os11g0256050|Os11g0256000|Os02g0510200	;;ALS
11	map00051	Fructose and mannose metabolism	KEGG PATHWAY	11/917	89/13607	0.0363962	0.168878	Metabolism	Carbohydrate metabolism	Os08g0113100|Os05g0402700|Os11g0171300|Os09g0479800|Os01g0841600|Os06g0326400|Os05g0194900|Os11g0600900|Os04g0469500|Os01g0940100|Os03g0828300	OsFKII;GSC;Aldo;OsEnS-130;OscTPI;OsPFPA2;OsPPi-PFK;;OsPFK03;OsHXK3;
6	map00960	Tropane, piperidine and pyridine alkaloid biosynthesis	KEGG PATHWAY	6/917	38/13607	0.0400111	0.1719	Metabolism	Biosynthesis of other secondary metabolites	Os01g0871300|Os02g0236000|Os04g0269600|Os11g0644800|Os02g0302700|Os06g0548000	;;OsDAO2;;OsNAAT2;
6	map00650	Butanoate metabolism	KEGG PATHWAY	6/917	37/13607	0.0356484	0.172301	Metabolism	Carbohydrate metabolism	Os08g0465800|Os02g0510200|Os11g0256050|Os02g0173900|Os04g0447800|Os11g0256000	OsGAD1;ALS;;OsALDH5F1;OsGAD2;
20	map00010	Glycolysis / Gluconeogenesis	KEGG PATHWAY	20/917	195/13607	0.0397163	0.177196	Metabolism	Carbohydrate metabolism	Os03g0189400|Os05g0402700|Os03g0330200|Os11g0171300|Os09g0479800|Os01g0841600|Os04g0486600|Os06g0326400|Os05g0194900|Os09g0375000|Os12g0182200|Os03g0189600|Os03g0818100|Os04g0458300|Os04g0469500|Os01g0940100|Os03g0255500|Os06g0246500|Os02g0647900|Os01g0817700	;GSC;;Aldo;OsEnS-130;OscTPI;GAPDH;OsPFPA2;OsPPi-PFK;OsEno1;;;;GalM4;OsPFK03;OsHXK3;;;OsALDH3E2;BPM
25	map04016	MAPK signaling pathway - plant	KEGG PATHWAY	25/917	264/13607	0.0533625	0.206335	Environmental Information Processing	Signal transduction	Os08g0453700|Os05g0545300|MSTRG.20846|Os07g0492000|Os02g0115700|Os04g0556000|Os01g0846300|Os12g0548300|Os05g0572700|Os05g0545400|Os10g0564500|Os09g0412300|Os05g0433100|Os06g0726100|Os01g0734200|Os03g0324200|Os03g0324300|Os07g0687100|Os03g0703300|Os02g0551100|Os03g0860100|Os08g0157000|Os01g0699100|Os08g0486233|Os02g0820900	RbohF;;;OsNDPK1;CATA1;HMA5;OsPP15;OsNDPK2;OsPP2C51;;SAPK3;;;Cht3*;rbohA;EIL1;EIL1;;;SAPK6;OsERF#083;OsMAPK2;;;ETR3
1	map00523	Polyketide sugar unit biosynthesis	KEGG PATHWAY	1/917	1/13607	0.0673918	0.236892	Metabolism	Metabolism of terpenoids and polyketides	Os02g0678400
8	map00061	Fatty acid biosynthesis	KEGG PATHWAY	8/917	65/13607	0.0695723	0.237364	Metabolism	Lipid metabolism	Os01g0880800|Os09g0277800|Os12g0143900|Os03g0297400|Os04g0643300|Os01g0880850|Os11g0169800|Os04g0445700	;;LACS7;;;;;
8	map00400	Phenylalanine, tyrosine and tryptophan biosynthesis	KEGG PATHWAY	8/917	64/13607	0.0646355	0.241862	Metabolism	Amino acid metabolism	Os10g0564400|Os01g0871300|Os02g0236000|Os11g0644800|Os07g0512000|Os02g0302700|Os12g0578200|Os06g0548000	;;;;;OsNAAT2;;
6	map00220	Arginine biosynthesis	KEGG PATHWAY	6/917	43/13607	0.0667526	0.241978	Metabolism	Amino acid metabolism	Os05g0129100|Os02g0236000|Os10g0390500|Os07g0461900|Os06g0548000|Os09g0433900	;;ALAAT;;;OsEnS-128
6	map00600	Sphingolipid metabolism	KEGG PATHWAY	6/917	44/13607	0.0731012	0.242278	Metabolism	Lipid metabolism	Os08g0111200|Os05g0539400|Os01g0782200|Os10g0189600|Os11g0242100|Os10g0492900	;OsBgal9;;;;
11	map00562	Inositol phosphate metabolism	KEGG PATHWAY	11/917	105/13607	0.0956807	0.284589	Metabolism	Carbohydrate metabolism	Os12g0183300|Os01g0841600|Os03g0192750|Os03g0182400|Os02g0523800|Os10g0390900|Os03g0852800|Os03g0818100|Os04g0691900|Os10g0576100|Os10g0103800	RHL;OscTPI;;;OsIPK2;;OsNPC3;;;OsITPK5;OsITPK1
3	map04122	Sulfur relay system	KEGG PATHWAY	3/917	16/13607	0.0885719	0.285398	Genetic Information Processing	Folding, sorting and degradation	Os02g0167100|Os12g0507000|Os02g0258900	OsStr23;;
10	map00240	Pyrimidine metabolism	KEGG PATHWAY	10/917	93/13607	0.0953609	0.291102	Metabolism	Nucleotide metabolism	Os06g0203500|Os01g0935600|Os12g0556600|Os07g0492000|MSTRG.27692|Os09g0567900|Os01g0951400|Os11g0126400|Os07g0213500|Os12g0548300	;;;OsNDPK1;;;UMPS2;;;OsNDPK2
4	map00531	Glycosaminoglycan degradation	KEGG PATHWAY	4/917	26/13607	0.094045	0.294844	Metabolism	Glycan biosynthesis and metabolism	Os01g0931100|Os05g0415700|Os05g0539400|Os03g0211700	;;OsBgal9;
6	map00910	Nitrogen metabolism	KEGG PATHWAY	6/917	48/13607	0.101793	0.2952	Metabolism	Energy metabolism	Os05g0555600|Os08g0470200|Os02g0765900|Os01g0704100|Os08g0468100|Os01g0357150	OsGLT2;OsalphaCA6;;NRT2.3;OsNR1;
1	map00232	Caffeine metabolism	KEGG PATHWAY	1/917	2/13607	0.130247	0.351363	Metabolism	Biosynthesis of other secondary metabolites	Os01g0865100
5	map00790	Folate biosynthesis	KEGG PATHWAY	5/917	40/13607	0.129243	0.356956	Metabolism	Metabolism of cofactors and vitamins	Os12g0507000|Os02g0258900|Os05g0517500|Os06g0699700|Os05g0244700	;;;;OsAT-IV
11	map00380	Tryptophan metabolism	KEGG PATHWAY	11/917	111/13607	0.127624	0.361082	Metabolism	Amino acid metabolism	Os03g0790900|Os01g0227500|Os10g0138100|Os02g0115700|Os09g0528500|Os04g0117900|Os12g0189500|Os01g0273800|Os05g0169300|Os02g0647900|Os09g0528700	AAO3;;AO;CATA1;;OsAMI2;OsYUCCA11;OsYUCCA9;TAR1;OsALDH3E2;OsCYP76M7
12	map04146	Peroxisome	KEGG PATHWAY	12/917	127/13607	0.147889	0.389888	Cellular Processes	Transport and catabolism	Os07g0152900|Os09g0498500|Os11g0169800|Os07g0665200|Os04g0508200|Os02g0115700|Os08g0557800|Os12g0143900|Os07g0616500|Os07g0608900|Os05g0163700|Os03g0786100	GLO4;;;Cu/Zn-SOD;;CATA1;;LACS7;GLO5;;OsACX4;OsGLO1
2	map00604	Glycosphingolipid biosynthesis - ganglio series	KEGG PATHWAY	2/917	11/13607	0.166796	0.429964	Metabolism	Glycan biosynthesis and metabolism	Os05g0415700|Os05g0539400	;OsBgal9
30	map04075	Plant hormone signal transduction	KEGG PATHWAY	30/917	373/13607	0.178995	0.451378	Environmental Information Processing	Signal transduction	Os02g0551100|Os03g0707600|Os10g0510500|Os05g0447200|Os05g0433100|Os01g0808100|MSTRG.717|Os01g0846300|Os05g0572700|Os01g0923700|Os04g0673300|Os11g0551350|Os06g0335500|Os03g0181100|Os05g0574900|Os02g0805100|Os01g0859500|Os11g0221300|Os02g0820900|Os03g0324200|Os04g0659200|Os06g0696450|Os03g0324300|Os03g0860100|Os04g0604300|Os10g0566200|Os10g0564500|Os08g0486233|Os01g0178500|Os02g0817600	SAPK6;SLR1;OsSAUR56;OsLAX3;;OsbZIP08;;OsPP15;OsPP2C51;HK3;RR6;;OsIAA21;OsJAZ4;OsSLRL2;OsIAA9;OsLG2;OsIAA29;ETR3;EIL1;;;EIL1;OsERF#083;OsXTH9;;SAPK3;;OsIAA1;OsIAA10
7	map00904	Diterpenoid biosynthesis	KEGG PATHWAY	7/917	70/13607	0.191019	0.452208	Metabolism	Metabolism of terpenoids and polyketides	Os02g0571100|Os04g0178300|Os04g0180400|Os01g0209700|Os02g0569900|Os02g0570400|Os04g0179200	OsCPS2;OsCPS4;CYP99A2;OsGA2ox7;OsCYP76M7;OsKS7;OsMAS
14	map00564	Glycerophospholipid metabolism	KEGG PATHWAY	14/917	161/13607	0.196947	0.456916	Metabolism	Lipid metabolism	Os09g0513100|Os03g0425300|Os01g0783200|Os09g0543100|Os04g0615100|Os05g0548900|Os03g0730000|MSTRG.9948|Os05g0535400|Os03g0852800|Os04g0394100|Os01g0172400|Os01g0695100|Os01g0720400	;;;OsPLDdelta1;;OsPEAMT2;;;;OsNPC3;;OsPLDalpha1;OsPEAMT1;OsACP1
1	map00942	Anthocyanin biosynthesis	KEGG PATHWAY	1/917	3/13607	0.188869	0.466146	Metabolism	Biosynthesis of other secondary metabolites	Os06g0192100	UGT
1	map00402	Benzoxazinoid biosynthesis	KEGG PATHWAY	1/917	3/13607	0.188869	0.466146	Metabolism	Biosynthesis of other secondary metabolites	Os03g0797400	OsIGL
1	map00998	Biosynthesis of various secondary metabolites - part 2	KEGG PATHWAY	1/917	4/13607	0.243545	0.533042	Metabolism	Biosynthesis of other secondary metabolites	Os12g0263800
7	map00130	Ubiquinone and other terpenoid-quinone biosynthesis	KEGG PATHWAY	7/917	75/13607	0.240366	0.536201	Metabolism	Metabolism of cofactors and vitamins	Os02g0168100|Os11g0644800|Os03g0748500|Os02g0302700|Os02g0581400|Os02g0697400|Os02g0467600	OsHPPD;;OS-QR;OsNAAT2;;4CL2;C4H1
9	map00330	Arginine and proline metabolism	KEGG PATHWAY	9/917	101/13607	0.24005	0.545997	Metabolism	Amino acid metabolism	Os04g0671200|Os02g0236000|Os07g0194500|Os06g0528600|Os02g0611250|Os04g0117900|Os06g0548000|Os02g0647900|Os01g0174400	PAO4;;;OSSPDS2;;OsAMI2;;OsALDH3E2;
10	map04070	Phosphatidylinositol signaling system	KEGG PATHWAY	10/917	116/13607	0.255211	0.548231	Environmental Information Processing	Signal transduction	Os03g0425300|Os12g0183300|Os01g0783200|Os02g0523800|Os01g0777700|Os07g0687100|Os10g0103800|Os04g0691900|Os10g0576100|Os09g0412300	;RHL;;OsIPK2;;;OsITPK1;;OsITPK5;
2	map00603	Glycosphingolipid biosynthesis - globo and isoglobo series	KEGG PATHWAY	2/917	15/13607	0.268225	0.565711	Metabolism	Glycan biosynthesis and metabolism	Os05g0415700|Os10g0492900	;
6	map00410	beta-Alanine metabolism	KEGG PATHWAY	6/917	66/13607	0.284521	0.579026	Metabolism	Metabolism of other amino acids	Os08g0465800|Os04g0671200|Os04g0269600|Os04g0447800|Os02g0647900|Os05g0163700	OsGAD1;PAO4;OsDAO2;OsGAD2;OsALDH3E2;OsACX4
10	map04145	Phagosome	KEGG PATHWAY	10/917	121/13607	0.298334	0.586555	Cellular Processes	Transport and catabolism	Os01g0565900|Os06g0653900|Os03g0213100|Os11g0247300|Os06g0671900|Os04g0402100|Os02g0167300|Os03g0726100|Os09g0347500|Os04g0691900	;;;TID1;OsTUB3;OsCNX;OsTUB5;OsTubA3;;
14	map00480	Glutathione metabolism	KEGG PATHWAY	14/917	174/13607	0.284313	0.588934	Metabolism	Metabolism of other amino acids	Os10g0395400|Os03g0412800|Os10g0528400|Os09g0367700|Os04g0508200|Os03g0785900|Os10g0528100|Os07g0468100|Os04g0485300|Os06g0528600|Os09g0467200|Os10g0528651|Os10g0528300|Os01g0558100	OsGSTU34;OsG6PDH4;OsGSTU3;OsGSTU5;;OsGSTU1;OsGSTU24;OsGSTU46;OsG6PDH2;OSSPDS2;OsGSTU17;;OsGSTU4;OsGSTU6
6	map02010	ABC transporters	KEGG PATHWAY	6/917	67/13607	0.296415	0.59283	Environmental Information Processing	Membrane transport	Os05g0196100|Os01g0695700|Os05g0137200|Os01g0393400|Os01g0356400|Os12g0267800	OsABCC14;OsABCB4;OsABCB17;;OsABCC8;
6	map00071	Fatty acid degradation	KEGG PATHWAY	6/917	69/13607	0.320472	0.609423	Metabolism	Lipid metabolism	Os03g0189400|Os03g0189600|Os12g0143900|Os02g0647900|Os11g0169800|Os05g0163700	;;LACS7;OsALDH3E2;;OsACX4
2	map00750	Vitamin B6 metabolism	KEGG PATHWAY	2/917	17/13607	0.319422	0.61755	Metabolism	Metabolism of cofactors and vitamins	Os02g0226200|Os05g0549700	;
2	map00944	Flavone and flavonol biosynthesis	KEGG PATHWAY	2/917	18/13607	0.344724	0.644968	Metabolism	Biosynthesis of other secondary metabolites	Os03g0367101|Os10g0320100	OsCYP75A11;OsF3'H
7	map00460	Cyanoamino acid metabolism	KEGG PATHWAY	7/917	86/13607	0.359548	0.651681	Metabolism	Metabolism of other amino acids	Os10g0323500|Os03g0749650|Os02g0635200|Os04g0513900|Os07g0656200|Os01g0508000|Os04g0474300	Os10bglu34;;NIT1;Os4bglu18;Os7bglu26;Os1bglu1;Os4bglu9
5	map04712	Circadian rhythm - plant	KEGG PATHWAY	5/917	59/13607	0.366211	0.653546	Organismal Systems	Environmental adaptation	Os01g0566100|Os11g0530650|Os03g0309200|Os07g0695100|Os11g0530600	OsELF3.2;;PHYB;Hd2;CHS*
27	map00940	Phenylpropanoid biosynthesis	KEGG PATHWAY	27/917	369/13607	0.356122	0.655717	Metabolism	Biosynthesis of other secondary metabolites	Os01g0327100|Os05g0427400|Os03g0749650|Os02g0627100|Os07g0677300|Os04g0688100|Os11g0182200|Os10g0430200|Os01g0205900|Os07g0656200|Os03g0762400|Os07g0638300|Os04g0513900|Os04g0474300|Os02g0697400|Os02g0467600|Os01g0508000|Os02g0626532|Os08g0270400|Os10g0323500|Os02g0180700|Os02g0626100|Os07g0638400|Os02g0812000|Os11g0210100|Os03g0339400|Os08g0277200	prx15;OsPAL04;;OsPAL1;POXgX9;prx59;;OsCAD3;prx2;Os7bglu26;prx51;Os1-CysPrxA;Os4bglu18;Os4bglu9;4CL2;C4H1;Os1bglu1;;OsCAD5;Os10bglu34;OsCCR21;OsPAL;Os1-Cys;OsCCR11;prx132;prx40;OsCCR
4	map00906	Carotenoid biosynthesis	KEGG PATHWAY	4/917	48/13607	0.407054	0.715429	Metabolism	Metabolism of terpenoids and polyketides	Os07g0154100|Os12g0617400|Os02g0703700|Os02g0703600	OSNCED3;OsNCED2;;OsABA8OX1
6	map00970	Aminoacyl-tRNA biosynthesis	KEGG PATHWAY	6/917	77/13607	0.418361	0.724327	Genetic Information Processing	Translation	Os08g0150800|Os01g0185200|Os03g0143300|Os06g0645400|Os12g0443700|Os06g0508700	;;;;;MetRS
10	map00230	Purine metabolism	KEGG PATHWAY	10/917	136/13607	0.435143	0.742303	Metabolism	Nucleotide metabolism	Os07g0492000|Os11g0126400|Os06g0617800|Os01g0865100|Os04g0680400|Os03g0174500|Os12g0548300|Os11g0312220|Os03g0780500|Os02g0625500	OsNDPK1;;;;OsALN;;OsNDPK2;;OsCBSIMPDH1;
5	map03430	Mismatch repair	KEGG PATHWAY	5/917	65/13607	0.447737	0.752718	Genetic Information Processing	Replication and repair	Os07g0642100|Os06g0103400|Os01g0390300|Os09g0551900|Os04g0680400	;;;;OsALN
7	map00260	Glycine, serine and threonine metabolism	KEGG PATHWAY	7/917	96/13607	0.471488	0.781322	Metabolism	Amino acid metabolism	Os09g0498500|Os04g0650800|Os04g0269600|Os03g0330200|Os04g0516600|Os01g0817700|Os05g0549700	;;OsDAO2;;;BPM;
4	map00860	Porphyrin and chlorophyll metabolism	KEGG PATHWAY	4/917	58/13607	0.555218	0.825708	Metabolism	Metabolism of cofactors and vitamins	Os04g0678700|Os06g0603000|Os09g0532000|Os10g0567100	OsPorA;SE5;SGR;OsCAO2
5	map00280	Valine, leucine and isoleucine degradation	KEGG PATHWAY	5/917	70/13607	0.513551	0.827388	Metabolism	Amino acid metabolism	Os03g0231600|Os08g0424200|Os03g0106400|Os04g0559400|Os02g0647900	;;;;OsALDH3E2
2	map00780	Biotin metabolism	KEGG PATHWAY	2/917	27/13607	0.55163	0.831027	Metabolism	Metabolism of cofactors and vitamins	Os09g0277800|Os04g0445700	;
27	map04626	Plant-pathogen interaction	KEGG PATHWAY	27/917	404/13607	0.547482	0.835631	Organismal Systems	Environmental adaptation	Os08g0453700|Os08g0499300|MSTRG.20846|Os05g0577500|Os06g0262800|Os05g0574600|Os09g0481700|Os07g0480900|Os11g0569600|Os09g0412300|Os04g0560600|Os01g0734200|Os01g0135700|Os03g0703300|Os07g0681400|Os03g0283900|Os08g0157000|Os02g0189400|Os06g0716700|Os08g0387700|Os05g0380900|Os07g0687100|Os11g0639600|Os09g0474300|Os11g0229400|Os04g0514600|Os01g0955100	RbohF;OsWRKY30;;OsCML14;;OsCHS;OsWRKY90;OsEnS-106;;;CDPK12;rbohA;OsCML16;;OsCML24;OsRLCK108;OsMAPK2;;GRP94;;OsCML15;;;OsHsp74.8;;;OsCML31
3	map00565	Ether lipid metabolism	KEGG PATHWAY	3/917	40/13607	0.511505	0.835699	Metabolism	Lipid metabolism	Os01g0172400|Os03g0852800|Os09g0543100	OsPLDalpha1;OsNPC3;OsPLDdelta1
4	map01040	Biosynthesis of unsaturated fatty acids	KEGG PATHWAY	4/917	57/13607	0.541241	0.837119	Metabolism	Lipid metabolism	Os04g0558400|Os01g0880800|Os05g0163700|Os01g0880850	;;OsACX4;
2	map00740	Riboflavin metabolism	KEGG PATHWAY	2/917	26/13607	0.53097	0.843733	Metabolism	Metabolism of cofactors and vitamins	Os11g0549615|Os01g0757900	OsPAP3a;
2	map00760	Nicotinate and nicotinamide metabolism	KEGG PATHWAY	2/917	26/13607	0.53097	0.843733	Metabolism	Metabolism of cofactors and vitamins	Os12g0179800|Os09g0567900	Sir2;
3	map00073	Cutin, suberine and wax biosynthesis	KEGG PATHWAY	3/917	46/13607	0.607554	0.892105	Metabolism	Lipid metabolism	Os04g0510900|Os11g0507200|Os08g0557800	OsEnS-68;;
7	map00561	Glycerolipid metabolism	KEGG PATHWAY	7/917	114/13607	0.655033	0.915467	Metabolism	Lipid metabolism	Os03g0425300|Os01g0783200|Os04g0416900|Os03g0719400|Os02g0647900|Os05g0363100|Os10g0492900	;;;;OsALDH3E2;;
4	map00310	Lysine degradation	KEGG PATHWAY	4/917	64/13607	0.633959	0.919241	Metabolism	Amino acid metabolism	Os09g0498500|Os02g0647900|Os06g0275500|Os03g0704200	;OsALDH3E2;CLF;OsSET17
1	map00903	Limonene and pinene degradation	KEGG PATHWAY	1/917	15/13607	0.649049	0.929503	Metabolism	Metabolism of terpenoids and polyketides	Os02g0647900	OsALDH3E2
1	map00902	Monoterpenoid biosynthesis	KEGG PATHWAY	1/917	15/13607	0.649049	0.929503	Metabolism	Metabolism of terpenoids and polyketides	Os08g0270400	OsCAD5
3	map00908	Zeatin biosynthesis	KEGG PATHWAY	3/917	54/13607	0.714611	0.963894	Metabolism	Metabolism of terpenoids and polyketides	Os09g0403300|Os01g0940000|Os01g0187600	CYP735A4;CKX4;OsCKX1
4	map00900	Terpenoid backbone biosynthesis	KEGG PATHWAY	4/917	71/13607	0.713656	0.97393	Metabolism	Metabolism of terpenoids and polyketides	Os09g0492700|Os07g0190000|Os01g0106900|Os02g0680400	HMGR;OsDXS;OsDXR;
2	map00905	Brassinosteroid biosynthesis	KEGG PATHWAY	2/917	36/13607	0.708219	0.978017	Metabolism	Metabolism of terpenoids and polyketides	Os09g0441400|Os01g0851600	;
1	map00196	Photosynthesis - antenna proteins	KEGG PATHWAY	1/917	19/13607	0.734606	0.979475	Metabolism	Energy metabolism	Os07g0577600
3	map03410	Base excision repair	KEGG PATHWAY	3/917	57/13607	0.748445	0.986587	Genetic Information Processing	Replication and repair	Os02g0530600|Os08g0175300|Os09g0420300	OsEnS-38;PolI-like;
2	map03013	RNA transport	KEGG PATHWAY	2/917	229/13607	0.999998	0.999998	Genetic Information Processing	Translation	Os03g0765400|Os12g0176800	;
1	map00670	One carbon pool by folate	KEGG PATHWAY	1/917	23/13607	0.799323	1	Metabolism	Metabolism of cofactors and vitamins	Os09g0446800
4	map03030	DNA replication	KEGG PATHWAY	4/917	83/13607	0.819255	1	Genetic Information Processing	Replication and repair	Os07g0642100|Os08g0175300|Os01g0390300|Os06g0103400	;PolI-like;;
2	map00945	Stilbenoid, diarylheptanoid and gingerol biosynthesis	KEGG PATHWAY	2/917	46/13607	0.82588	1	Metabolism	Biosynthesis of other secondary metabolites	Os02g0467600|Os11g0182200	C4H1;
8	map03018	RNA degradation	KEGG PATHWAY	8/917	155/13607	0.828145	1	Genetic Information Processing	Folding, sorting and degradation	Os09g0479800|Os10g0548100|Os04g0684900|Os05g0194900|Os09g0375000|Os05g0486300|Os04g0469500|Os02g0510100	OsEnS-130;;OsCAF1B;OsPPi-PFK;OsEno1;;OsPFK03;OsCYP-7
3	map00062	Fatty acid elongation	KEGG PATHWAY	3/917	66/13607	0.830916	1	Metabolism	Lipid metabolism	Os05g0574600|Os04g0558400|Os06g0262800	OsCHS;;
4	map00053	Ascorbate and aldarate metabolism	KEGG PATHWAY	4/917	88/13607	0.852662	1	Metabolism	Carbohydrate metabolism	Os02g0124400|Os01g0687800|Os08g0114300|Os02g0647900	;;;OsALDH3E2
1	map00450	Selenocompound metabolism	KEGG PATHWAY	1/917	29/13607	0.868071	1	Metabolism	Metabolism of other amino acids	Os06g0508700	MetRS
1	map00340	Histidine metabolism	KEGG PATHWAY	1/917	31/13607	0.88529	1	Metabolism	Amino acid metabolism	Os02g0647900	OsALDH3E2
7	map03015	mRNA surveillance pathway	KEGG PATHWAY	7/917	151/13607	0.890317	1	Genetic Information Processing	Translation	Os05g0178400|Os11g0637700|Os02g0191650|Os05g0373900|Os02g0456500|Os02g0191700|Os12g0168200	;RBPA;;;;;
4	map03440	Homologous recombination	KEGG PATHWAY	4/917	96/13607	0.89517	1	Genetic Information Processing	Replication and repair	Os07g0642100|Os08g0175300|Os01g0390300|Os06g0103400	;PolI-like;;
2	map00100	Steroid biosynthesis	KEGG PATHWAY	2/917	56/13607	0.899049	1	Metabolism	Lipid metabolism	Os08g0529800|Os11g0707600	;OsGL1-11
4	map00195	Photosynthesis	KEGG PATHWAY	4/917	97/13607	0.899645	1	Metabolism	Energy metabolism	Os04g0414700|Os01g0773700|Os01g0860601|gene-psbB	;PSBW;;
2	map00920	Sulfur metabolism	KEGG PATHWAY	2/917	57/13607	0.904525	1	Metabolism	Energy metabolism	Os02g0167100|Os12g0183300	OsStr23;RHL
1	map00591	Linoleic acid metabolism	KEGG PATHWAY	1/917	34/13607	0.907001	1	Metabolism	Lipid metabolism	Os03g0700400	LOX-3
4	map03420	Nucleotide excision repair	KEGG PATHWAY	4/917	102/13607	0.91958	1	Genetic Information Processing	Replication and repair	Os07g0642100|Os08g0175300|Os01g0390300|Os06g0103400	;PolI-like;;
11	map04144	Endocytosis	KEGG PATHWAY	11/917	233/13607	0.921065	1	Cellular Processes	Transport and catabolism	Os03g0241900|Os08g0525000|Os02g0198300|Os12g0244100|Os03g0639800|Os01g0265100|Os05g0303000|Os01g0172400|Os06g0717100|Os03g0277300|Os09g0543100	;OsRab11G2;;OsHsp70CP2;OsVPS2;OsARFA1e;OsHsp70CP1;OsPLDalpha1;;HSP70;OsPLDdelta1
1	map00640	Propanoate metabolism	KEGG PATHWAY	1/917	39/13607	0.934452	1	Metabolism	Carbohydrate metabolism	Os05g0163700	OsACX4
1	map00513	Various types of N-glycan biosynthesis	KEGG PATHWAY	1/917	45/13607	0.95693	1	Metabolism	Glycan biosynthesis and metabolism	Os05g0415700
8	map00190	Oxidative phosphorylation	KEGG PATHWAY	8/917	212/13607	0.977438	1	Metabolism	Energy metabolism	Os01g0866500|Os03g0806900|Os01g0600000|Os05g0553150|Os05g0156900|Os06g0142700|Os09g0370300|Os05g0438500	;;;;Chalk5;;SDH2-2;
7	map04120	Ubiquitin mediated proteolysis	KEGG PATHWAY	7/917	194/13607	0.979284	1	Genetic Information Processing	Folding, sorting and degradation	Os01g0658400|Os01g0121950|Os07g0625600|Os05g0557700|Os01g0819500|Os09g0539500|Os03g0294900	UBC5A;;OSK19;LTN1;OsUBC22;OSK20;
1	map04136	Autophagy - other	KEGG PATHWAY	1/917	56/13607	0.980066	1	Cellular Processes	Transport and catabolism	Os08g0191600	OsATG8c
1	map03020	RNA polymerase	KEGG PATHWAY	1/917	64/13607	0.988621	1	Genetic Information Processing	Transcription	Os07g0105100
3	map00040	Pentose and glucuronate interconversions	KEGG PATHWAY	3/917	122/13607	0.990502	1	Metabolism	Carbohydrate metabolism	Os01g0743200|Os01g0634600|Os07g0640200	OsPME5;OsPME4;
1	map03022	Basal transcription factors	KEGG PATHWAY	1/917	68/13607	0.991404	1	Genetic Information Processing	Transcription	Os03g0251800
8	map03040	Spliceosome	KEGG PATHWAY	8/917	251/13607	0.995669	1	Genetic Information Processing	Transcription	Os01g0316600|Os03g0397550|Os02g0177500|Os12g0244100|Os07g0633200|Os05g0303000|Os03g0277300|Os02g0510100	;;;OsHsp70CP2;;OsHsp70CP1;HSP70;OsCYP-7
1	map03050	Proteasome	KEGG PATHWAY	1/917	79/13607	0.996027	1	Genetic Information Processing	Folding, sorting and degradation	Os03g0583700
1	map03008	Ribosome biogenesis in eukaryotes	KEGG PATHWAY	1/917	122/13607	0.999807	1	Genetic Information Processing	Translation	Os03g0350100	BIP101
