# Supplementary material for: Integrative HPLC profiling and transcriptome analysis revealed insights into anthocyanin accumulation and key genes at three developmental stages of black rice (Oryza sativa. L) caryopsis
Source: Front Plant Sci. 2023 Aug 30;14:1211326. doi: 10.3389/fpls.2023.1211326 (PMC10505814; doi:10.3389/fpls.2023.1211326)
Supplement: Supplementary file 2 [file DataSheet_2.zip › supplemental table 2.xlsx]

## Sheet: supplemental table 2
Supplemental table2: The distribution statistic table of read in different region of the reference genome
Sample	CDS	Intergenic	Introns	3'UTR	5'UTR
Milky_1	42920255.0(79.74%)	538735.0(1.0%)	449586.0(0.84%)	8449154.0(15.7%)	1470544.0(2.73%)
Milky_2	46567852.0(81.32%)	578206.0(1.01%)	555300.0(0.97%)	8094859.0(14.14%)	1469996.0(2.57%)
Dough_1	60743472.0(88.52%)	596124.0(0.87%)	776327.0(1.13%)	4224667.0(6.16%)	2279120.0(3.32%)
Dough_2	59159866.0(87.07%)	675135.0(0.99%)	854157.0(1.26%)	5142062.0(7.57%)	2110326.0(3.11%)
Mature_1	59641728.0(84.51%)	839100.0(1.19%)	1278845.0(1.81%)	5843444.0(8.28%)	2971273.0(4.21%)
Mature_2	52219389.0(85.66%)	679147.0(1.11%)	957509.0(1.57%)	4631953.0(7.6%)	2475789.0(4.06%)
