# Supplementary material for: Integrative HPLC profiling and transcriptome analysis revealed insights into anthocyanin accumulation and key genes at three developmental stages of black rice (Oryza sativa. L) caryopsis
Source: Front Plant Sci. 2023 Aug 30;14:1211326. doi: 10.3389/fpls.2023.1211326 (PMC10505814; doi:10.3389/fpls.2023.1211326)
Supplement: Supplementary file 2 [file DataSheet_2.zip › supplemental table 3.xlsx]

## Sheet: DEGs
Supplemental table 3: DEG enriched in pathways contributing to anthocyanin biosynthesis
Gene_id	Gene name	Gene description	Milk	Dough	Mature
Phenylalanine biosynthesis
Os02g0626100	OsPAL	Similar to Phenylalanine ammonia-lyase	93.74	370.23	172.44
Os02g0626400	OsPAL	Phenylalanine ammonia-lyase (EC 4.3.1.5)	89.96	440.925	285.375
Os02g0626600	OsPAL05	Similar to Phenylalanine ammonia-lyase	0	0.005	0
Os02g0627100	OsPAL1	Similar to Phenylalanine ammonia-lyase (EC 4.3.1.5)	0.9	4.015	11.59
Os04g0518100	OsPAL02	Phenylalanine ammonia-lyase	5.56	21.105	13.28
Os04g0518400	OsPAL07	Similar to Phenylalanine ammonia-lyase (Fragment)	0.98	2.68	4.305
Os05g0427400	OsPAL04	Similar to Phenylalanine ammonia-lyase	1.36	10.775	3.625
Os12g0461050		Similar to Phenylalanine ammonia-lyase	0.045	-	-
Flavonoid biosynthesis gene
Os01g0372500	ANS	Similar to Leucoanthocyanidin dioxygenase (EC 1.14.11.19) (LDOX) (Leucocyanidin oxygenase) (Leucoanthocyanidin hydroxylase)	51.45	190.35	4.965
Os01g0633500	Rd	Dihydroflavonol-4-reductase (DFR), Proanthocyanidin synthesi	109.275	512.565	129.575
Os01g0697100		UDP-glucuronosyl/UDP-glucosyltransferase family protein	0	0.105	0.15
Os01g0734800	OsUGT706F1	UDP-glucuronosyl/UDP-glucosyltransferase family protein	0.155	6.9	6.805
Os01g0735900	OsUGT706B1	UDP-glucuronosyl/UDP-glucosyltransferase family protein	0.015	0.385	0.96
Os01g0736000		HMG-I and HMG-Y, DNA-binding domain containing protein	0.015	0.13	0.135
Os01g0736100	OsUGT706C1	UDP-glucuronosyl/UDP-glucosyltransferase family protein	0.2	1.095	1.04
Os01g0736300	UGT	Similar to anthocyanidin 5,3-O-glucosyltransferase	0.26	1.365	2.66
Os02g0466900		Hypothetical protein	1.15	7.84	4.34
Os02g0467000	OsC4H	Similar to trans-cinnamate 4-monooxygenase	0.205	0.56	0.655
Os02g0467600	C4H1	Similar to Cinnamate 4-hydroxylase CYP73	2.05	13.885	5.855
Os02g0611800	OsHCT2	Similar to Hydroxyanthranilate hydroxycinnamoyltransferase 3	2.41	24.795	23.905
Os02g0767300	FLS	Similar to Flavonol synthase/flavanone 3-hydroxylase (EC 1.14.11.23) (EC 1.14.11.9) (FLS) (CitFLS)	0	0.03	0.09
Os03g0185700		Transferase family protein	0.05	0.05	0.01
Os03g0259400	OsLAR	Similar to Leucoanthocyanidin reductase (EC 1.17.1.3) (Leucocyanidin reductase)	0.33	0.885	2.33
Os03g0367101	OsCYP75A11	Similar to cytochrome P450 flavonoid 3',5'-hydroxylase	1.735	7.565	2.44
Os03g0367150		Hypothetical protein	5.26	14.925	7.685
Os03g0367200	OsCYP75A11	Similar to Flavonoid 3',5'-hydroxylase (EC 1.14.13.88) (F3'5'H) (Cytochrome P450 75A2) (CYPLXXVA2) (P-450EG1)	0	0.445	1.53
Os03g0682822		Hypothetical protein	0	0.015	0
Os03g0819600	gh1	Chalcone isomerase (EC 5.5.1.6)	35.185	128.435	72.955
Os04g0101400	CYP93G1	Flavone synthase II (FNSII), Biosynthesis of tricin O-linked conjugate	0	0.325	0.795
Os04g0101550		Hypothetical protein	0	0	0.07
Os04g0500700	OsHCT1	Similar to Hydroxyanthranilate hydroxycinnamoyltransferase 3	21.525	26.48	41.775
Os04g0630100		NAD(P)-binding domain containing protein	0	0.1	0.075
Os04g0630300		NAD(P)-binding domain containing protein	0	0.03	0
Os04g0630400		NAD(P)-binding domain containing protein	0.05	0.59	1.315
Os04g0630600	OsSTA134	Similar to H0323C08.16 protein	0.025	0.15	0
Os04g0630800		Similar to Anthocyanidin reductase	2.685	11.12	16.735
Os04g0630900		Similar to H0105C05.3 protein	0	0.06	0.035
Os04g0662600	OsF3H-1	Similar to Naringenin,2-oxoglutarate 3-dioxygenase	62.035	318.11	86.33
Os04g0664500	Os-AHT1	Similar to H1005F08.2 protein	0	0.01	0
Os05g0116850		Hypothetical protein	0	0.015	0.07
Os05g0320700	C4H2	Similar to Cytochrome P450	8.765	92.55	67.6
Os05g0320750		Hypothetical gene	14.83	96.415	87.29
Os05g0494000	OsC3'H1	p-Coumaroyl ester 3-hydroxylase, Determination of lignin content, composition and the degree of cell wall cross-linkin	6.085	15.35	25.75
Os05g0494050		Hypothetical gene	1.42	2.885	2.385
Os05g0526800	OsUGT706D3	UDP-glucuronosyl/UDP-glucosyltransferase family protein	0.11	0.275	0.365
Os05g0526900	OsUGT706D2	UDP-glucuronosyl/UDP-glucosyltransferase family protein	0	0.255	0.375
Os05g0527000	OsUGT706C3	UDP-glucuronosyl/UDP-glucosyltransferase family protein	0	0.82	1.72
Os05g0527900	OsUGT706E2	UDP-glucuronosyl/UDP-glucosyltransferase family protein	0.015	0.1	0.015
Os06g0165800	ROMT-16	Similar to Caffeoyl-CoA 3-O-methyltransferase (Fragment)	2.505	14.01	11.54
Os06g0184866		Pentatricopeptide repeat domain containing protein	0.495	0.275	0.21
Os06g0184900	OsHCT3	Transferase family protein	0	0.05	0
Os06g0185300	Os-PHT2	Transferase family protein	0	0.015	0.02
Os06g0185500	OsHCT4	Transferase family protein	0	0.015	0.065
Os06g0343500		Hypothetical protein	0.055	0.18	0.115
Os06g0343600		UDP-glucuronosyl/UDP-glucosyltransferase family protein	0.375	0.89	1.375
Os06g0626700		Isopenicillin N synthase family protein	1.035	4.995	0.175
Os06g0626733		Hypothetical protein	0.005	0	0
Os07g0510400		UDP-glucuronosyl/UDP-glucosyltransferase family protein	0.575	3.37	0.82
Os08g0331100		Chloramphenicol acetyltransferase-like domain domain containing protein	0	0	0.04
Os08g0498600	ROMT-27	Similar to Caffeoyl-CoA 3-O-methyltransferase (Fragment)	0.06	0.09	0.38
Os08g0543400		Transferase family protein	0.865	1.28	1
Os09g0422000	HCT3	Transferase family protein	10.435	13.28	13.615
Os09g0481400		Similar to Caffeoyl-CoA O-methyltransferase (EC 2.1.1.104) (Trans-caffeoyl-CoA 3- O-methyltransferase) (CCoAMT) (CCoAOMT)	1.575	2.685	3.27
Os10g0196000		Similar to Cytochrome P450 CYP98A7	0	0.115	0
Os10g0196100		Similar to Cytochrome P450 98A1	0.21	0.565	0.175
Os10g0196400		Hypothetical protein	0.1	0.16	0.17
Os10g0317900	CYP75B4	Chrysoeriol 5'-Hydroxylase, Flavonoid B-ring hydroxylase, Tricin biosynthesi	6.23	18.455	7.885
Os10g0317950		Hypothetical protein	0	1.905	0.705
Os10g0320100	OsF3'H	Similar to Flavonoid 3'-monooxygenase (EC 1.14.13.21) (Flavonoid 3'-hydroxylase) (Cytochrome P450 75B2)	37.815	174.21	54.875
Os10g0320201		Hypothetical protein	3.94	33.08	14.005
Os10g0477900		Similar to NAD dependent epimerase/dehydratase family protein, expressed	0	0.045	0
Os11g0116300	CHI	Chalcone isomerase domain containing protein	27.605	81.905	18.755
Os11g0182200		Transferase family protein	5.72	6.855	19.68
Os11g0530600	CHS*	Similar to Chalcone synthase C2 (EC 2.3.1.74) (Naringenin-chalcone synthase C2)	185.415	808.45	135.875
Os11g0530650		Hypothetical protein	0.29	2.865	0.27
Os11g0643100	Os-TBT2	Transferase family protein	0	0.025	0.165
Os12g0115700	CHI	Chalcone isomerase domain containing protein	13.33	45.84	9.8
Os12g0115801		Non-protein coding transcript	0.33	1.105	0.115
Os12g0240900	NOMT	Naringenin 7-O-methyltransferase, Biosynthesis of flavonoid phytoalexin sakuraneti	0	0.045	3.74
Anthocyanin decoration
Os06g0192001		Hypothetical protein	1	13.65	3.715
Os06g0192100	UGT	Similar to UDP-glucose flavonoid-3-O-glucosyltransferase	8.245	34.29	4.77
Os07g0148200		Similar to Flavonol 3-O-glucosyltransferase (EC 2.4.1.91) (UDP-glucose flavonoid 3-O-glucosyltransferase) (Bronze-1) (Bz-McC allele)	6.31	5	12.78
