# Supplementary material for: Integrative HPLC profiling and transcriptome analysis revealed insights into anthocyanin accumulation and key genes at three developmental stages of black rice (Oryza sativa. L) caryopsis
Source: Front Plant Sci. 2023 Aug 30;14:1211326. doi: 10.3389/fpls.2023.1211326 (PMC10505814; doi:10.3389/fpls.2023.1211326)
Supplement: Supplementary file 2 [file DataSheet_2.zip › supplemental table 4.xlsx]

## Sheet: Sheet1
Supplemental table 4. Significantly regulated enriched DEGs in all comparisons
Gene_id	Gene name	Gene description	Log2FC(Mature/Dough)	Pvalue	Padjust	Significant	Regulate	Dough	Mature
Os01g0372500	ANS	Similar to Leucoanthocyanidin dioxygenase (EC 1.14.11.19) (LDOX) (Leucocyanidin oxygenase) (Leucoanthocyanidin hydroxylase)	-5.60996	1.37272e-68	3.4513e-64	yes	down	190.35	4.965
Os01g0633500	Rd	Dihydroflavonol-4-reductase (DFR), Proanthocyanidin synthesi	-2.41929	0.0279048	0.159741	yes	down	512.565	129.575
Os02g0466900		Hypothetical protein	-1.14233	0.0471904	0.22497	yes	down	7.84	4.34
Os02g0467600	C4H1	Similar to Cinnamate 4-hydroxylase CYP73	-1.58415	1.04803e-05	0.000351797	yes	down	13.885	5.855
Os02g0626100	OsPAL	Similar to Phenylalanine ammonia-lyase	-1.16387	1.72952e-05	0.000532888	yes	down	370.23	172.44
Os02g0626400	OsPAL	Phenylalanine ammonia-lyase (EC 4.3.1.5)	-1.00228	0.014667	0.102833	yes	down	440.925	285.375
Os02g0627100	OsPAL1	Similar to Phenylalanine ammonia-lyase (EC 4.3.1.5)	1.18227	0.00218959	0.0251718	yes	up	4.015	11.59
Os03g0367101	OsCYP75A11	Similar to cytochrome P450 flavonoid 3',5'-hydroxylase	-2.04439	0.00358109	0.0363928	yes	down	7.565	2.44
Os03g0819600	gh1	Chalcone isomerase (EC 5.5.1.6)	-1.18194	0.00120081	0.015749	yes	down	128.435	72.955
Os04g0662600	OsF3H-1	Similar to Naringenin,2-oxoglutarate 3-dioxygenase	-2.22842	0.000190894	0.00367493	yes	down	318.11	86.33
Os05g0320700	C4H2	Similar to Cytochrome P450	-0.83789	0.0480519	0.227647	no	down	92.55	67.6
Os05g0427400	OsPAL04	Similar to Phenylalanine ammonia-lyase	-1.97018	0.00234039	0.0265055	yes	down	10.775	3.625
Os06g0192001		Hypothetical protein	-2.25351	0.00995943	0.0781767	yes	down	13.65	3.715
Os06g0192100	UGT	Similar to UDP-glucose flavonoid-3-O-glucosyltransferase	-3.22657	4.76013e-13	1.75999e-10	yes	down	34.29	4.77
Os06g0626700		Isopenicillin N synthase family protein	-5.19608	2.69958e-09	3.07117e-07	yes	down	4.995	0.175
Os07g0148200		Similar to Flavonol 3-O-glucosyltransferase (EC 2.4.1.91) (UDP-glucose flavonoid 3-O-glucosyltransferase) (Bronze-1) (Bz-McC allele)	1.08028	0.0270638	0.156566	yes	up	5	12.78
Os07g0510400		UDP-glucuronosyl/UDP-glucosyltransferase family protein	-2.46709	0.000223315	0.00416512	yes	down	3.37	0.82
Os10g0317900	CYP75B4	Chrysoeriol 5'-Hydroxylase, Flavonoid B-ring hydroxylase, Tricin biosynthesi	-1.81952	0.0118218	0.0885382	yes	down	18.455	7.885
Os10g0320100	OsF3'H	Similar to Flavonoid 3'-monooxygenase (EC 1.14.13.21) (Flavonoid 3'-hydroxylase) (Cytochrome P450 75B2)	-2.08375	0.000550491	0.00868829	yes	down	174.21	54.875
Os10g0320201		Hypothetical protein	-1.61046	0.00894989	0.0721355	yes	down	33.08	14.005
Os11g0116300	CHI	Chalcone isomerase domain containing protein	-2.55254	4.11597e-06	0.000161441	yes	down	81.905	18.755
Os11g0182200		Transferase family protein	1.26838	0.00371545	0.0375329	yes	up	6.855	19.68
Os11g0530600	CHS*	Similar to Chalcone synthase C2 (EC 2.3.1.74) (Naringenin-chalcone synthase C2)	-2.98984	2.01467e-07	1.29216e-05	yes	down	808.45	135.875
Os11g0530650		Hypothetical protein	-3.85746	0.00142099	0.017935	yes	down	2.865	0.27
Os12g0115700	CHI	Chalcone isomerase domain containing protein	-2.63674	6.01418e-06	0.00021978	yes	down	45.84	9.8
Os12g0240900	NOMT	Naringenin 7-O-methyltransferase, Biosynthesis of flavonoid phytoalexin sakuraneti	5.83868	0.0212136	0.132708	yes	up	0.045	3.74
Gene_id	Gene name	Gene description	Log2FC(Dough/Milk)	Pvalue	Padjust	Significant	Regulate	Milk	Dough
Os01g0734800	OsUGT706F1	UDP-glucuronosyl/UDP-glucosyltransferase family protein	5.37368	0.0116124	0.0431336	yes	up	0.155	6.9
Os01g0736100	OsUGT706C1	UDP-glucuronosyl/UDP-glucosyltransferase family protein	2.41047	0.0291158	0.0866439	yes	up	0.2	1.095
Os01g0736300	UGT	Similar to anthocyanidin 5,3-O-glucosyltransferase	2.21084	0.0258733	0.0793324	yes	up	0.26	1.365
Os02g0467600	C4H1	Similar to Cinnamate 4-hydroxylase CYP73	2.58774	0.0108692	0.0409576	yes	up	2.05	13.885
Os02g0611800	OsHCT2	Similar to Hydroxyanthranilate hydroxycinnamoyltransferase 3	3.18742	2.0421e-05	0.000254602	yes	up	2.41	24.795
Os02g0626100	OsPAL	Similar to Phenylalanine ammonia-lyase	2.15362	0.00510006	0.0226175	yes	up	93.74	370.23
Os03g0367101	OsCYP75A11	Similar to cytochrome P450 flavonoid 3',5'-hydroxylase	1.97984	0.0214458	0.0687895	yes	up	1.735	7.565
Os04g0101400	CYP93G1	Flavone synthase II (FNSII), Biosynthesis of tricin O-linked conjugate	5.85046	0.0132074	0.0476419	yes	up	0	0.325
Os04g0630400		NAD(P)-binding domain containing protein	3.3681	0.0484561	0.126525	yes	up	0.05	0.59
Os04g0630800		Similar to Anthocyanidin reductase	2.04365	0.000942047	0.00590316	yes	up	2.685	11.12
Os05g0320700	C4H2	Similar to Cytochrome P450	3.25952	5.18588e-05	0.000549655	yes	up	8.765	92.55
Os05g0494000	OsC3'H1	p-Coumaroyl ester 3-hydroxylase, Determination of lignin content, composition and the degree of cell wall cross-linkin	1.26601	0.000985181	0.0061369	yes	up	6.085	15.35
Os05g0526900	OsUGT706D2	UDP-glucuronosyl/UDP-glucosyltransferase family protein	5.53844	0.0273302	0.0826254	yes	up	0	0.255
Os05g0527000	OsUGT706C3	UDP-glucuronosyl/UDP-glucosyltransferase family protein	7.1827	0.000256755	0.0020667	yes	up	0	0.82
Os06g0165800	ROMT-16	Similar to Caffeoyl-CoA 3-O-methyltransferase (Fragment)	2.39175	1.11458e-06	2.11737e-05	yes	up	2.505	14.01
Os06g0192001		Hypothetical protein	3.59776	0.00292366	0.0146195	yes	up	1	13.65
Os10g0317950		Hypothetical protein	6.22869	0.00872557	0.0344852	yes	up	0	1.905
Os11g0530650		Hypothetical protein	3.19199	0.0295026	0.0875164	yes	up	0.29	2.865
Gene_id	Gene name	Gene description	Log2FC(Mature/Milk)	Pvalue	Padjust	Significant	Regulate	Milk	Mature
Os01g0372500	ANS	Similar to Leucoanthocyanidin dioxygenase (EC 1.14.11.19) (LDOX) (Leucocyanidin oxygenase) (Leucoanthocyanidin hydroxylase)	-3.88055	0.000457371	0.00239333	yes	down	51.45	4.965
Os01g0734800	OsUGT706F1	UDP-glucuronosyl/UDP-glucosyltransferase family protein	5.00827	2.48595e-05	0.000199127	yes	up	0.155	6.805
Os01g0735900	OsUGT706B1	UDP-glucuronosyl/UDP-glucosyltransferase family protein	5.6108	0.00396696	0.0141617	yes	up	0.015	0.96
Os01g0736300	UGT	Similar to anthocyanidin 5,3-O-glucosyltransferase	2.91634	0.00140605	0.00606343	yes	up	0.26	2.66
Os02g0611800	OsHCT2	Similar to Hydroxyanthranilate hydroxycinnamoyltransferase 3	2.83008	0.000564034	0.00284764	yes	up	2.41	23.905
Os02g0627100	OsPAL1	Similar to Phenylalanine ammonia-lyase (EC 4.3.1.5)	3.1746	0.00182935	0.00752944	yes	up	0.9	11.59
Os04g0101400	CYP93G1	Flavone synthase II (FNSII), Biosynthesis of tricin O-linked conjugate	6.89131	0.000626009	0.00310317	yes	up	0	0.795
Os04g0630400		NAD(P)-binding domain containing protein	4.12512	0.0174475	0.0470702	yes	up	0.05	1.315
Os04g0630800		Similar to Anthocyanidin reductase	2.50412	0.00133526	0.00581442	yes	up	2.685	16.735
Os05g0320700	C4H2	Similar to Cytochrome P450	2.44585	0.00441113	0.0154734	yes	up	8.765	67.6
Os05g0494000	OsC3'H1	p-Coumaroyl ester 3-hydroxylase, Determination of lignin content, composition and the degree of cell wall cross-linkin	1.69424	0.000195001	0.00114946	yes	up	6.085	25.75
Os05g0526900	OsUGT706D2	UDP-glucuronosyl/UDP-glucosyltransferase family protein	5.80056	0.019498	0.0514223	yes	up	0	0.375
Os05g0527000	OsUGT706C3	UDP-glucuronosyl/UDP-glucosyltransferase family protein	7.82839	2.04613e-05	0.00016852	yes	up	0	1.72
Os06g0165800	ROMT-16	Similar to Caffeoyl-CoA 3-O-methyltransferase (Fragment)	1.75882	0.0165938	0.045225	yes	up	2.505	11.54
Os11g0182200		Transferase family protein	1.38203	0.0315805	0.0755031	yes	up	5.72	19.68
Os12g0240900	NOMT	Naringenin 7-O-methyltransferase, Biosynthesis of flavonoid phytoalexin sakuraneti	8.52315	3.1175e-05	0.000241044	yes	up	0	3.74
