# Supplementary material for: Integrative HPLC profiling and transcriptome analysis revealed insights into anthocyanin accumulation and key genes at three developmental stages of black rice (Oryza sativa. L) caryopsis
Source: Front Plant Sci. 2023 Aug 30;14:1211326. doi: 10.3389/fpls.2023.1211326 (PMC10505814; doi:10.3389/fpls.2023.1211326)
Supplement: Supplementary file 2 [file DataSheet_2.zip › Supplemental table 5.xlsx]

## Sheet: After filtration
Supplemental table 5: Singnificantly regulated MYB DEGs in different comparison
Gene_id	Gene name	Gene description	Log2FC (Dough/Milk)	Pvalue	Log2FC (Mature/Dough)	Pvalue	Log2FC (Mature/Milk)	Pvalue
MSTRG.13983		-	3.45053	0.00143167	-1.91717	0.0202237
MSTRG.19976		-	2.33616	0.0010087	-2.52841	0.000167573
Os01g0192300	OsMYB1R1	Similar to I-box binding factor (Fragment)	3.27396	0.0145168	3.06026	1.64e-09	6.35634	8.94911e-11
Os01g0305900		Similar to R2R3 Myb transcription factor MYB-IF35	3.19561	0.000974669			3.30285	0.00115123
Os01g0603300		Similar to MCB2 protein	1.71865	0.0250978			1.67532	0.0216963
Os01g0685400		Homeodomain-like domain containing protein	2.02275	0.0420415	-1.52315	0.00326174
Os01g0695900	OsMyb4	OSMYB4	1.51152	0.0386862			1.90064	0.0267232
Os01g0841500	OsMYB3R-2	R1R2R3 MYB transcription factor, Stress toleranc	-1.06232	0.00157604			-1.09441	0.00819334
Os01g0977300	R2R3-MYB	Similar to MYB-related protein	-1.13307	0.00873001	-1.73469	1.01e-07	-2.85069	4.65855e-08
Os02g0194000	OsCHB702	Similar to ATSWI3B	-1.02602	0.00375523			-1.17412	0.00723442
Os02g0624300	OsMYB30	R2R3-type MYB transcription factor, Negative regulation of cold tolerance, Maintenance of Pi homeostasi	2.43591	0.000501444	1.47226	0.000650752	3.92715	1.46707e-08
Os02g0641300	R2R3-MYB	Hypothetical conserved gene	-1.36808	0.00189083			-1.08465	0.0398308
Os02g0680700		Similar to DNA binding protein	2.76275	0.00132165	1.22674	0.0145979	4.00661	4.51433e-07
Os03g0578900	OsGAMYBL2	Similar to MYB1	-2.74099	2.29e-05			-4.03237	1.42368e-07
Os03g0720800	OsMYB52	Similar to MYB transcription factor R2R3 type	3.64056	0.00103536			3.93967	0.00164495
Os04g0676700		Similar to H0101F08.8 protein	-1.32068	0.000717746			-1.33209	0.00385868
Os05g0126400		Conserved hypothetical protein	1.40242	1.77e-05			1.49826	0.00160821
Os05g0350900		Hypothetical conserved gene	-1.65297	0.000956806	-1.92882	2.54e-06	-3.57229	5.33484e-10
Os05g0553400	OsMYB55	Similar to Myb-related transcription factor-like protein (MYB transcription factor)	5.15598	0.0070052			4.77543	0.0309855
Os06g0112700	R2R3-MYB	Similar to Typical P-type R2R3 Myb protein (Fragment)	2.6264	0.00594032			3.11872	0.00341048
Os06g0258000	R2R3-MYB	Similar to Typical P-type R2R3 Myb protein (Fragment)	3.09435	1.13e-07			3.65042	1.82728e-09
Os06g0605600	OsGAMYBL1	GAMYB-like protein, Flower development and stem elongation at the reproductive stag	-1.21703	0.000623761	-1.09779	0.000831079	-2.30212	1.20801e-07
Os06g0637500	R2R3-MYB	Similar to MYB transcription factor R2R3 type	1.56889	0.00770074	1.35928	0.000390645	2.94736	1.16042e-07
Os07g0432800		Similar to Typical P-type R2R3 Myb protein (Fragment)	2.24512	0.0465443			2.74899	0.014948
Os07g0627300	R2R3-MYB	Similar to Myb-related protein B (B-Myb)	1.92793	0.00317849			2.13195	0.00229353
Os07g0629000	R2R3-MYB	Similar to P-type R2R3 Myb protein (Fragment)	3.1154	0.00152194			3.66777	0.000174246
Os08g0144000		Myb, DNA-binding domain containing protein	-1.34466	5.61e-06			-2.14388	2.30797e-07
Os08g0157600	CCA1	MYB transcription factor, Circadian cloc	1.51166	0.0155953			1.55813	0.0184352
Os08g0437300		Similar to Typical P-type R2R3 Myb protein (Fragment)	1.06319	0.0446772			1.46534	0.0180139
Os08g0548000		Myb transcription factor domain containing protein	-1.24299	0.0091738			-2.00825	0.000289253
Os08g0549000	OsGL1A	R2R3 MYB transcription factor, Homologue of Arabidopsis transcription factor GL	3.26259	2.27e-06			2.41796	0.0018143
Os09g0106700	R2R3-MYB	Similar to Myb proto-oncogene protein (C-myb)	1.09163	0.0196576			1.7447	0.00079071
Os09g0414300		Non-protein coding transcript	2.34633	0.000546327			3.26443	7.37088e-06
Os09g0532900	OsMYB42/85	Similar to Myb13 protein	3.07543	1.02e-05			3.26451	7.09365e-06
Os09g0538400	R2R3-MYB	Similar to P-type R2R3 Myb protein (Fragment)	3.08584	0.00052534			3.59135	6.0898e-05
Os10g0561400	OsMYBS3	Similar to Transcription factor MYBS3	-2.06762	1.27e-06			-1.76055	0.000422734
Os10g0562100		Homeodomain-like containing protein	2.12647	0.00112788			2.20386	0.00124811
Os11g0180900		Myb transcription factor domain containing protein	4.05399	0.000586236			3.91083	0.00557897
Os11g0684000	OsJAmyb	Similar to Transcription factor MYB21 (Myb-related protein 21) (AtMYB21) (Myb homolog 3) (AtMyb3)	3.6004	0.018419			4.80596	0.00108296
Os12g0572000	OsMYB91	R2R3-type MYB transcription factor, Adaptive growth, Salt toleranc	4.15601	0.000217522			4.84519	0.000213877
Os01g0127450		Similar to MYBL2 (ARABIDOPSIS MYB-LIKE 2); DNA binding / transcription factor	2.41869	0.0497417
Os01g0191900	R2R3-MYB	Similar to Blind	2.27941	0.0364331
Os01g0874300	R2R3-MYB	Similar to MybHv5 (Fragment)	1.38332	0.047006
Os03g0410000	OsMyb3	Conserved hypothetical protein	2.06318	0.0446336
Os03g0771100		Myb transcription factor domain containing protein	4.396	0.0394528
Os01g0709000		Similar to Transcription factor MYB1			-4.46072	0.00844012
Os01g0855400		SANT domain, DNA binding domain containing protein			-3.68448	0.0181557	-4.11345	0.0127865
Os07g0497500		Similar to MYB transcription factor			-1.65089	1.35e-07	-2.18626	2.31314e-07
Os01g0975300	OsMYB48	MYB-related transcription factor, Drought and salinity toleranc			-1.67771	4.47e-05
Os02g0187700		Similar to Myb-related protein B (B-Myb) (Myb-related protein 1) (XMYB1)			1.72974	0.000445779
Os05g0442400	MID1	R-R-type MYB-like transcription factor, Response to drought stress during reproductive developmen			-2.17183	2.73e-06
Os05g0449900		Homeodomain-like containing protein			1.50757	0.000573983
Os06g0162700		SANT domain, DNA binding domain containing protein			5.52524	0.0295942
Os12g0175400	R2R3-MYB	Similar to OSMYB2			-2.49305	5.91e-05
Os01g0128000		Myb transcription factor domain containing protein					3.17159	0.0384919
Os01g0187900		Similar to Transcription factor MYBS2					1.43406	0.00167642
Os02g0786400		Similar to DNA-binding transcription factor blind 1					2.55969	0.0301759
Os03g0325500		Similar to Phosphate starvation regulator protein (Regulatory protein of P- starvation acclimation response Psr1)					5.45382	0.0433659
Os04g0532800	R2R3-MYB	Myb transcription factor domain containing protein					-1.11775	0.00735958
Os08g0151000		Similar to Myb-like DNA-binding domain, SHAQKYF class family protein					1.6382	0.00291611
Os09g0491660		Homeodomain-like containing protein					1.66157	0.00671965
Os12g0564100	R2R3-MYB	Similar to Myb-like DNA-binding domain containing protein, expressed					4.09883	0.00719665
