# Supplementary material for: Integrative HPLC profiling and transcriptome analysis revealed insights into anthocyanin accumulation and key genes at three developmental stages of black rice (Oryza sativa. L) caryopsis
Source: Front Plant Sci. 2023 Aug 30;14:1211326. doi: 10.3389/fpls.2023.1211326 (PMC10505814; doi:10.3389/fpls.2023.1211326)
Supplement: Supplementary file 2 [file DataSheet_2.zip › Supplemental table 6.xlsx]

## Sheet: after filtration
Supplemental table 6: Singnificantly regulated bHLH DEGs in different comparison
Gene_id	Gene name	Log2FC (Dough/Milk)	Pvalue	Log2FC (Mature/Dough)	Pvalue	Log2FC (Mature/Milk)	Pvalue
Os01g0218100	OsbHLH037	1.69652	0.000592827			2.11323	0.000147053
Os02g0691500	OsbHLH049	4.8054	0.0163324	2.31828	0.0037309	7.14284	5.07386e-05
Os02g0726700	OsbHLH034	3.21166	1.37e-07			3.39541	0.000197886
Os02g0805250	OsbHLH107	5.63667	0.00199778			6.14958	0.000683568
Os03g0188400	OsbHLH044	-2.72081	0.000582168			-3.07606	2.68265e-07
Os04g0557200	OsbHLH015	6.21961	4.96e-12			6.51027	4.73535e-08
Os08g0483900	OsbHLH047	4.99325	6.02e-05			5.84527	7.06236e-07
Os12g0599550	OsbHLH116	5.15201	5.38e-08			4.58637	3.21471e-05
Os01g0705700	OsICE1			2.03503	0.0355103	3.1802	0.0357827
Os01g0952800	OsIRO2			6.07633	2.1e-08	5.16678	1.85562e-06
Os02g0548100	OsbHLH147			-1.89442	2.62e-07	-2.73637	3.95189e-09
Os04g0429300	OsbHLH145			-1.64372	0.0002529	-1.31011	0.0255951
Os03g0639300	OsPIL12			1.84683	0.0204205
Os06g0164400	OsbHLH108	-1.19929	0.00812294
Os07g0143200	OsPIF14			1.39243	0.0321393
Os09g0468700	OsbHLH046					2.1294	0.0120861
Os09g0475400	OsbHLH032					-1.10875	0.00678091
Os10g0376900	OsbHLH045					-2.43549	0.00911864
Os12g0610200	OsPIL11					5.27126	0.00821275
