# Supplementary material for: Integrative HPLC profiling and transcriptome analysis revealed insights into anthocyanin accumulation and key genes at three developmental stages of black rice (Oryza sativa. L) caryopsis
Source: Front Plant Sci. 2023 Aug 30;14:1211326. doi: 10.3389/fpls.2023.1211326 (PMC10505814; doi:10.3389/fpls.2023.1211326)
Supplement: Supplementary file 2 [file DataSheet_2.zip › supplemental table 7.xlsx]

## Sheet: data filtration
		Supplemental table 7: significantly regulated OsWD40 DEGs in different comparison
Gene_id	Gene name	Gene description	Log2FC (Dough/Milk)	Pvalue	Log2FC (Mature/Milk)	Pvalue	Log2FC (Mature/Dough)	Pvalue	Milk	Dough	Mature
Os01g0141700	OsWD40-2	Similar to predicted protein	1.72664	0.0194931	2.02251	0.00741855			0.415	1.41	2.1
Os01g0383700	OsWD40-14	Similar to LEC14B protein	2.92567	0.00168299	2.94343	0.00358258			1.63	14.08	18.37
Os02g0162700	OsWD40-37	Non-protein coding transcript	-1.91391	1.44075e-07	-1.64133	0.000223019			62.025	17.22	25.58
Os02g0543400	OsWD40-45	WD40 repeat-like domain containing protein	-1.01746	0.00973737	-1.21896	0.0114934			10.43	5.285	5.65
Os02g0663300	OsWD40-48	BEACH domain domain containing protein	3.5585	0.000672594	3.11591	0.00860379			0.25	0.78	0.645
Os02g0682500	OsWD40-50	Similar to TRANSPARENT TESTA GLABRA 1 protein (TTG1 protein)	2.14905	0.00215019			-1.75552	0.00076179	5.79	34.625	13.42
Os02g0817200	OsWD40-59	WD-40 repeat containing protein	-1.10672	0.00878367	-1.5199	0.00240616			25.055	9.175	8.205
Os03g0115400	OsWD40-60	WD40 repeat-like domain containing protein	1.88039	1.08382e-05	2.30589	2.65678e-06			0.975	3.42	5.575
Os03g0448600	OsWD40-76	WD40 repeat-like domain containing protein	1.39134	0.0242406					1.18	3.16
Os03g0711500	OsWD40-85	Similar to cDNA clone:J023075G08, full insert sequence	-1.31254	0.000176727	-1.57616	0.00029088			18.205	7.47	7.68
Os03g0851600	OsWD40-96	Hypothetical conserved gene	-1.24809	0.00738452	-1.6764	0.00209281			13.16	5.485	5.105
Os03g0858400	OsWD40-97	WD40 repeat-like domain containing protein	-1.15618	0.00743385	-1.56988	0.00237155			96.895	25.83	19.905
Os04g0572700	OsWD40-107	Similar to DNA-directed RNA polymerase	2.71051	0.0162439	3.21588	0.00315883			0.1	0.57	0.98
Os05g0240200	OsWD40-115	Similar to NB-ARC domain containing protein, expressed	2.86621	1.3548e-07	3.64277	5.3182e-10			0.225	1.75	3.58
Os05g0519500	OsWD40-120	Similar to Periodic tryptophan protein-associated region; WD40-like	1.52635	0.00363554	2.17753	0.00119352			0.715	2.095	3.935
Os06g0644600	OsWD40-131	Similar to predicted protein	1.65564	0.00104783	1.86274	0.00426562			0.635	2.07	2.875
Os07g0660700	OsWD40-149	WD repeat protein 55 domain containing protein	-1.04141	0.027454	-1.56402	0.00331682			7.46	3.73	3.235
Os11g0212900	OsWD40-187	Serine/threonine protein kinase-related domain containing protein	7.52314	2.59363e-05	7.67973	0.000136558			0	0.76	1.115
Os11g0610700	OsWD40-190	WD40 repeat-like domain containing protein	-1.43281	3.82746e-05	-1.20609	0.00470012			22.785	8.755	12.475
Os01g0607600	OsWD40-18	WD40 repeat domain containing protein			-1.72932	0.00398156	-1.44688	0.00310971	1.925	1.625	0.76
Os01g0607600	OsWD40-18	WD40 repeat domain containing protein			-1.72932	0.00398156	-1.44688	0.00310971	1.925	1.625	0.76
Os03g0448600	OsWD40-76	WD40 repeat-like domain containing protein			2.52427	9.10246e-06	1.11848	0.0115095	1.18	3.16	8.665
Os03g0625300	OsWD40-77	Similar to nucleotide binding protein			4.01313	0.00385397	8.23352	9.12716e-06	0.08	0	1.77
Os12g0594000	OsWD40-198	WD40 repeat-like domain containing protein			2.86453	0.00411936	2.71227	3.23677e-05	0.29	0.355	3.02
Os01g0177100	OsWD40-4	Similar to STYLOSA protein	4.11907	0.00252523					0.03	0.56
Os01g0607400	OsWD40-17	Similar to STYLOSA protein			-1.05476	0.00716753			116.765		62.8
Os02g0205400	OsWD40-38	WD40 repeat, region domain containing protein			-1.62558	0.00938672			4.87		1.945
Os02g0539900	OsWD40-44	WD40 repeat domain containing protein			-1.65524	0.0167614			4.01		1.575
Os03g0300300	OsWD40-68	WD40 repeat-like domain containing protein			1.08281	0.0492442			3.035		8.05
Os05g0571000	OsWD40-123	WD40 repeat-like domain containing protein			-1.09113	0.00868874			8.755		4.37
Os06g0649500	OsWD40-132	WD40 repeat-like domain containing protein			1.13479	0.0255162			1.675		5.41
Os07g0246300	OsWD40-139	Conserved hypothetical protein			-1.13299	0.00866995			17.44		10.225
Os08g0308100	OsWD40-159	Similar to TGF-beta receptor-interacting protein 1			-1.35323	0.00532088			19.055		9.72
Os08g0493900	OsWD40-161	WD40 repeat-like domain containing protein			1.32034	0.0153535			1.54		4.99
Os12g0165000	OsWD40-194	WD40 repeat-like domain containing protein			1.21482	0.00383518			7.045		14.98
Os05g0407200	OsWD40-119	WD repeat protein 23 domain containing protein					1.14648	0.00599397	2.275	6.29
