# Supplementary material for: Integrative HPLC profiling and transcriptome analysis revealed insights into anthocyanin accumulation and key genes at three developmental stages of black rice (Oryza sativa. L) caryopsis
Source: Front Plant Sci. 2023 Aug 30;14:1211326. doi: 10.3389/fpls.2023.1211326 (PMC10505814; doi:10.3389/fpls.2023.1211326)
Supplement: Supplementary file 2 [file DataSheet_2.zip › supplemental table 8.xlsx]

## Sheet: data filtration
Supplemental table8. significantly regulated GST DEGs in different comparison
Gene_id	Gene name	Gene description	Log2FC (Dough/Milk)	Pvalue	Log2FC (Mature/Milk)	Pvalue	Log2FC(Mature/Dough)	Pvalue
Os01g0151400		Similar to Gamma-glutamyl transferase	2.14744	0.00262651	2.70658	0.00249663
Os01g0248400		Similar to Isocitrate dehydrogenase (Fragment)	1.34239	0.00091669	1.67963	0.000357987
Os01g0369700	OsGSTF5	Similar to Glutathione S-transferase GST 8 (EC 2.5.1.18)	3.37193	0.000644235	2.75753	0.00953554
Os01g0558100	OsGSTU6	Similar to Glutathione S-transferase TSI-1 (EC 2.5.1.18) (Glutathione S- transferase 1)	6.70725	0.000833566	8.71207	2.01176e-07	1.98927	0.000985445
Os01g0654500		Similar to NADP-isocitrate dehydrogenase	2.39756	8.52839e-06	2.57227	4.06318e-05
Os01g0764000	OsGSTF2	Similar to Glutathione S-transferase I (EC 2.5.1.18) (GST-I) (GST-29) (GST class- phi)	3.42174	2.13448e-25	3.83324	4.97053e-22
Os01g0821800		Nucleic acid-binding, OB-fold-like domain containing protein	-1.13873	0.00109968	-1.80777	4.7695e-05
Os01g0933900	OsGSTF4	Similar to Glutathione transferase III(B) (EC 2.5.1.18)	3.38433	0.000372852	3.9405	5.30106e-05
Os01g0939700		Similar to Esterase D (EC 3.1.1.1)	-1.02941	0.00807474	-1.2004	0.00867357
Os01g0949750	OsGSTU35	Similar to Glutathione S-transferase GST 28 (Fragment)	6.70973	0.000950431	7.98685	2.25316e-05
Os01g0955700	OsCLT1	CRT-like transporter, Glutathione homeostasis, Arsenic toleranc	2.35797	0.0104516	2.88606	0.00172578
Os01g0966000		Similar to Plasma membrane H+-ATPase (EC 3.6.1.3)	1.54736	2.57134e-05	2.47898	1.4834e-08
Os02g0280500	OsGLYI2	Similar to Glyoxalase I	3.08665	0.00142791	3.49343	0.000341035
Os02g0319300		Glutathione S-transferase, C-terminal-like domain containing protein	2.36554	3.45343e-05	2.31006	8.8076e-05
Os02g0564000	OsGSTZ3	Similar to Glutathione S-transferase	-1.68399	5.2211e-07	-1.65012	7.95732e-05
Os02g0600400	OsG6PDH1	Similar to Glucose-6-phosphate dehydrogenase	2.87723	0.00348869
Os02g0664000	OsGpx3	Similar to Phospholipid hydroperoxide glutathione peroxidase, chloroplast precursor (EC 1.11.1.12) (PHGPx)	1.69246	2.16557e-07	1.80142	1.26385e-05
Os02g0794700		Similar to Cytosol aminopeptidase (EC 3.4.11.1) (Leucine aminopeptidase) (LAP) (Leucyl aminopeptidase) (Proline aminopeptidase) (EC 3.4.11.5) (Prolyl aminopeptidase)	1.39194	0.0033721	1.42993	0.00961015
Os02g0804933		Non-protein coding transcript	6.32036	0.00307123
Os02g0813500	OsGR2	Glutathione reductase, cytosolic (EC 1.8.1.7) (GR) (GRase)	3.02317	4.84103e-07	3.79848	4.55534e-10
Os03g0163300	OsGR1	Similar to Glutathione reductase (Fragment)	1.73724	0.0362194	2.27699	0.00656948
Os03g0189400		Similar to Alcohol dehydrogenase ADH	5.51239	9.86965e-08	6.93962	7.94705e-14	1.40896	0.00248537
Os03g0189600		Similar to Alcohol dehydrogenase	4.29046	9.38284e-16	5.45831	2.61701e-20	1.15647	0.000722398
Os03g0283100	OsGSTL2	Similar to In2-1 protein	3.97169	3.69289e-10	4.76687	1.16958e-13
Os03g0285700	OsAPX1	Similar to L-ascorbate peroxidase	2.2637	0.00117814	2.13913	0.00496818
Os03g0332400	GLYII-2	Glyoxalase II (S-2-hydroxyacyl glutathione hydrolase), Salinity adaptation, Abiotic stress toleranc	2.30916	7.3774e-07	3.28225	5.62288e-11
Os03g0709000		Membrane-associated, eicosanoid and glutathione metabolism (MAPEG) domain containing protein	2.45775	2.35707e-06	2.74774	3.16807e-06
Os04g0209300	OsABCC10	Similar to Glutathione-conjugate transporter AtMRP4	4.29799	7.06486e-13	5.17811	2.29525e-17
Os04g0434800	OsAPx7	Similar to Thylakoid-bound ascorbate peroxidase (EC 1.11.1.11) (Fragment)	1.97359	6.1781e-05	2.15536	0.000167462
Os04g0457500		Similar to H0523F07.13 protein	2.93079	0.0443403	3.51955	0.022229
Os04g0508200		Isocitrate/isopropylmalate dehydrogenase domain containing protein	-1.22013	0.000192287	-2.27641	8.99672e-07	-1.06893	0.00298378
Os04g0508300	grx	Glutaredoxin	1.47723	8.09662e-07	1.72321	1.74097e-05
Os04g0556300	OsGpx1	Glutathione peroxidase	1.41985	0.00239889	1.81531	0.000247546
Os05g0116100	OsDHAR1	Dehydroascorbate reductase	-1.07026	0.0356851	-1.87343	0.000959905
Os05g0227800		Homeodomain-like containing protein	-2.25584	6.93389e-05	-2.70541	6.17876e-05
Os05g0230900	OsGLYI7	Similar to Glyoxalase I	-1.5262	1.39093e-06	-1.77506	1.08344e-05
Os05g0295800	GLYI8	Similar to Glyoxalase I (EC 4.4.1.5)	-1.18623	0.000200877	-1.86467	8.2304e-06
Os05g0412800	OsGSTU16	Similar to Glutathione S-transferase GST 41 (EC 2.5.1.18)	5.06125	9.53522e-12	5.51401	2.96481e-10
Os05g0415200	OsPCS1	Phytochelatin synthase, Heavy metal (cadmium) resistanc	-2.01278	6.18752e-07	-2.88768	4.13386e-09
Os06g0111500	Os6PGDH1	Cytosolic 6-phosphogluconate dehydrogenase	1.86945	6.40624e-06	1.97554	3.58192e-05
Os06g0127600		Similar to Glutathione transporter	2.36402	0.00350242	2.93839	0.000392039
Os06g0168600	V3	Ribonucleotide reductase, Chloroplast biogenesi	1.71021	0.0350718	2.42687	0.00190107
Os06g0232650		Non-protein coding transcript	7.42497	0.00016885	7.94954	7.36418e-06
Os06g0528600	OSSPDS2	Aminopropyl transferase	1.85618	8.99036e-05	3.22785	1.89109e-10	1.35552	4.89325e-05
Os06g0659500	OsGRX18	Similar to Glutaredoxin	-1.49704	9.74742e-07	-2.85082	7.13889e-09	-1.36753	0.000520284
Os07g0168300	OsGSTU11	Similar to Glutathione S-transferase GSTU6	1.25172	0.0368391	1.97456	0.00194592
Os07g0406300	OsG6PDH3	Similar to Glucose-6-phosphate 1-dehydrogenase	2.75825	0.000407648	3.19352	4.21415e-05
Os07g0468100	OsGSTU46	Similar to Glutathione S-transferase GST 19 (EC 2.5.1.18)	4.05017	2.00155e-05	5.21153	1.71892e-09	1.15588	0.0030276
Os07g0554400		Conserved hypothetical protein	-3.86081	0.0232487	-7.04012	0.00303227
Os07g0621800		Alcohol dehydrogenase superfamily, zinc-containing protein	2.13792	0.0169354	2.2885	0.0153433
Os07g0694700	APX2	Ascorbate peroxidase, ROS homeostasis, Chloroplast protection, Carbohydrate metabolism, Plant architecture, Fertility maintenanc	2.2415	0.000125896	2.04236	0.00703896
Os08g0191700	GLYI-11	Glyoxalase I, Abiotic stress respons	1.0564	0.00273411	1.85903	8.76237e-07
Os08g0225900		Hypothetical conserved gene	-1.9357	0.000492513	-3.72046	5.71255e-08	-1.79656	0.0217534
Os08g0522400		Similar to APX6; L-ascorbate peroxidase/ heme binding / peroxidase	-3.32644	0.00366796	-2.84042	0.012273
Os08g0558200	OsGRX20	Thioredoxin fold domain containing protein	1.69369	0.0433243	2.79194	0.000459029	1.0892	0.0475847
Os08g0565800	OsGRX21	Glutaredoxin	-1.08782	0.013343	-1.49209	0.00433759
Os09g0467200	OsGSTU17	Similar to Glutathione S-transferase GST 23 (EC 2.5.1.18) (Fragment)	3.52307	1.35014e-08	5.03258	5.26829e-15	1.49145	0.000257719
Os09g0516451		Hypothetical gene	8.46802	7.00187e-07	8.15475	6.80105e-06
Os09g0544400		Similar to glutathione transferase16	2.88163	0.000303816	4.19583	7.68242e-09	1.29888	0.00343523
Os10g0159800		Alcohol dehydrogenase superfamily, zinc-containing protein	4.24956	0.000351477	5.14	4.72397e-05
Os10g0365200	OsGSTU33	Thioredoxin fold domain containing protein	-1.59805	0.00254507	-2.72459	5.26014e-06	-1.13636	0.0150759
Os10g0415300	OsGR3	Similar to Chloroplastic glutathione reductase	1.24657	0.035059	2.30531	4.63217e-05	1.04482	0.0136573
Os10g0500700	OsGRXS17	Glutaredoxin, Drought stress respons	-1.40355	5.10433e-06	-1.75804	3.01218e-05
Os10g0525400	OsGSTU15	Similar to Glutathione S-transferase GSTU31 (Fragment)	4.65863	1.66559e-06	4.20185	0.000287548
Os10g0525800	OsGSTU31	Similar to Glutathione S-transferase GSTU31 (Fragment)	3.78287	0.000291647	4.3639	2.85933e-05
Os10g0527400	OsGSTU19	Similar to Tau class GST protein 3	10.3633	2.21209e-11	10.7969	5.99507e-12
Os10g0527800	OsGSTU12	Similar to Tau class GST protein 3	4.86784	0.0149783	5.4039	0.00666017
Os10g0528100	OsGSTU24	Similar to Glutathione S-transferase GST 42 (EC 2.5.1.18) (Fragment)	3.64282	3.39267e-07	5.2172	1.84115e-15	1.55448	2.13319e-05
Os10g0528200	GST	Similar to Glutathione S-transferase TSI-1 (EC 2.5.1.18) (Glutathione S- transferase 1)	6.13732	0.00948665	7.92756	1.97303e-05
Os10g0528300	OsGSTU4	Tau class GST protein 4	8.2645	7.86303e-08	9.73119	2.55063e-10	1.45231	0.000186168
Os10g0528400	OsGSTU3	Glutathione S-transferase, C-terminal-like domain containing protein	5.18065	5.44672e-32	6.25917	1.85005e-49	1.06247	0.00317499
Os10g0529400	OsGSTU9	Similar to Glutathione S-transferase GSTU6	5.93629	1.1938e-05	6.81258	5.84047e-08
Os10g0529500	OsGSTU30	Similar to Glutathione-S-transferase 2	8.2642	1.52504e-06	8.07312	8.44244e-06
Os10g0530900	OsGSTU50	Similar to Glutathione S-transferase GST 30 (EC 2.5.1.18)	4.38459	3.66935e-05	4.1495	0.000125384
Os10g0531300		Similar to Glutathione transferase (EC 2.5.1.18)	5.68056	2.40593e-06	6.46953	7.55364e-06
Os11g0210300	ADH1	Alcohol dehydrogenase 1	2.01524	0.000562769	2.7592	4.19152e-06
Os11g0245100	OsGSTZ4	Similar to Glutathione S-transferase 2	2.39487	0.0340311	2.78884	0.0149524
Os11g0484500	Os6PGDH2	Similar to 6-phosphogluconate dehydrogenase	3.0742	4.03646e-05	4.24771	3.58856e-08	1.16619	0.00804138
Os11g0642800		Similar to Glutathione synthetase	1.07019	0.0196452	1.8754	0.000141271
Os12g0210300	OsGSTZ2	Similar to Glutathione S-transferase GST 18 (EC 2.5.1.18)	2.58866	0.00100231	2.95319	0.000240909
Os01g0949700	OsGSTU7	Glutathione S-transferase, C-terminal domain containing protein			5.07145	0.000330846	1.8627	0.0230586
Os02g0618100	OsGRX9	Similar to Glutaredoxin-C4, chloroplastic			3.76378	0.00973453	1.98143	0.0460259
Os03g0785900	OsGSTU1	Similar to Glutathione-S-transferase			3.4606	0.000781197	1.96463	0.00387503
Os09g0367700	OsGSTU5	Similar to GST6 protein (EC 2.5.1.18)			5.71358	0.00319964	3.384	0.00360042
Os11g0303800		Hypothetical protein			3.08093	3.53545e-10	2.69994	5.71411e-12
Os12g0266000		Similar to Glutaredoxin-C8			8.3621	7.42978e-05	8.80941	0.0132164
Os01g0654500		Similar to NADP-isocitrate dehydrogenase	2.57227	4.06318e-05
Os01g0667200	GLYII-1	Mitochondrial sulfur dioxygenase, Abiotic stress respons	1.33427	0.0313249
MSTRG.10439		-	-6.83491	7.57535e-05
Os01g0151500		Similar to GGT4 (GAMMA-GLUTAMYL TRANSPEPTIDASE 4); gamma-glutamyltransferase/ glutathione gamma-glutamylcysteinyltransferase	2.09822	2.81185e-05
Os01g0353400	OsGSTF11	Similar to Glutathione S-transferase GST 8 (EC 2.5.1.18)	4.56142	0.0277457
Os01g0369800		Hypothetical protein	6.47325	0.0383949
Os02g0637700		Similar to Alcohol dehydrogenase-like protein	1.20959	0.0427141
Os03g0135300	OsGSTF3	Similar to Glutathione S-transferase GST 10 (EC 2.5.1.18)	-1.56228	0.00924101
Os10g0530800		Hypothetical protein	6.21611	0.00731808
Os02g0465900	OsARP	ChaC-like protein family protein	-1.11005	0.00431435
Os03g0135300	OsGSTF3	Similar to Glutathione S-transferase GST 10 (EC 2.5.1.18)	-1.56228	0.00924101
Os10g0530800		Hypothetical protein	6.21611	0.00731808
Os02g0637700		Similar to Alcohol dehydrogenase-like protein	1.20959	0.0427141
Os01g0527900		Hypothetical conserved gene			-2.03427	0.000406822
Os01g0692000	OsGSTU40	Similar to Glutathione S-transferase GSTU6			2.97067	0.0406549
Os01g0692100	OsGSTU39	Glutathione S-transferase, C-terminal-like domain containing protein			5.25179	0.0153705
Os02g0254700	OsSPMS2	Similar to Spermidine synthase 3			1.61018	0.00255604
Os02g0600400	OsG6PDH1	Similar to Glucose-6-phosphate dehydrogenase			3.4658	0.000512586
Os03g0135100	OsGSTF15	Glutathione S-transferase GSTF15			4.63928	0.0310096
Os03g0358100	OsGpx2	Similar to Glutathione peroxidase			1.25819	0.0144119
Os03g0851200	OsGRX11	Similar to CAXIP1 protein			-1.61812	0.00204177
Os04g0435500	OsTCHQD1	Glutathione S-transferase, C-terminal-like domain containing protein			2.07476	0.0498539
Os04g0508100		Similar to OSIGBa0101P20.5 protein			-1.64015	0.000424664
Os04g0683800		Similar to Phosphoribosyltransferase (Fragment)			-1.19204	0.00378293
Os05g0472200		Similar to predicted protein			1.3129	0.0381634
Os06g0111550		Hypothetical protein			6.39444	0.040596
Os06g0257450	ST1	Ribonucleotide reductase, Chloroplast biogenesi			1.8701	0.00914506
Os06g0571400	OsEF1G2	Similar to Elongation factor 1 gamma-like protein (Fragment)			-1.52428	0.00132274
Os07g0509800	OsAPRL1	Similar to adenosine 5'-phosphosulfate reductase 2			1.33972	0.0233527
Os08g0550500		Similar to Glutathione s-transferase (Fragment)			1.95093	0.0339083
Os08g0562700		Similar to peptidase M1 family protein			1.65379	0.000864528
Os09g0516600	OsGLYII3	Glyoxalase II			-1.24773	0.00353428
Os10g0365050		Hypothetical gene			6.87205	0.000679322
Os10g0528651		Conserved hypothetical protein			6.39146	0.00356711
Os10g0529800	OsGSTU2	Similar to Tau class GST protein 4			-9.42683	0.0221022
Os12g0178100	OsAPx6	Haem peroxidase family protein			-1.41477	0.0065048
Os12g0528300		Similar to Adaptor complexes medium subunit family protein, expressed			-1.26186	0.00681964
Os01g0370200	OsGSTF7	Similar to Glutathione-S-transferase 19E50					-5.47093	0.0433542
Os01g0370750		Non-protein coding transcript					-2.98616	0.0190383
Os01g0371200	OsGSTF1	Similar to Glutathione-S-transferase 19E50					3.36583	0.0421339
Os01g0527900		Hypothetical conserved gene					-1.46112	0.0026256
Os03g0135150		Hypothetical protein					5.99324	0.00930931
Os03g0412800	OsG6PDH4	Similar to Glucose-6-phosphate dehydrogenase precursor					-4.16425	0.00174895
Os04g0448600		ChaC-like protein family protein					-1.65975	0.042576
Os04g0485300	OsG6PDH2	Glucose-6-phosphate dehydrogenase					-1.77496	0.000118473
Os06g0232600	OsDHAR2	Similar to Dehydroascorbate reductase					1.73021	0.0198682
Os10g0395400	OsGSTU34	Thioredoxin fold domain containing protein					-3.67981	1.17198e-18
Os10g0528651		Conserved hypothetical protein					5.41606	0.00405574
