# Supplementary material for: Integrative HPLC profiling and transcriptome analysis revealed insights into anthocyanin accumulation and key genes at three developmental stages of black rice (Oryza sativa. L) caryopsis
Source: Front Plant Sci. 2023 Aug 30;14:1211326. doi: 10.3389/fpls.2023.1211326 (PMC10505814; doi:10.3389/fpls.2023.1211326)
Supplement: Supplementary file 2 [file DataSheet_2.zip › supplemental table 9.xlsx]

## Sheet: Sheet2
Supplemental figure 9. significantly regulated MATE DEGs in different comparison
Gene_id	Gene name	Gene description	Log2FC(Dough/Milk)	Pvalue	Log2FC(Mature/Milk)	Pvalue	Log2FC(Mature/Dough)	Pvalue
Os01g0504500		Similar to Transparent testa 12 protein	2.53046	0.0173322	4.04245	5.19364e-06	1.50147	0.00631127
Os01g0684900		Multi antimicrobial extrusion protein MatE family protein	7.44579	2.3642e-06	8.62143	1.25024e-07	1.16298	0.0384253
Os01g0766000		Multi antimicrobial extrusion protein MatE family protein	5.32967	1.87386e-06	7.62581	4.08468e-12	2.28444	2.96431e-05
Os03g0188100	OsMATE1	Similar to transparent testa 12 protein	3.30679	0.00134752	2.59691	0.0153204
Os03g0229500		Similar to MATE efflux family protein, expressed	6.3695	0.00257609	7.45612	0.000326832	7.45612	0.000326832
Os03g0571900	PEZ1	Similar to transparent testa 12 protein	2.79626	0.00435029	2.2139	0.0282794
Os03g0572900	PEZ2	Multi antimicrobial extrusion protein MatE family protein	2.29752	0.0254131	2.51618	0.0148629
Os03g0839200		Multi antimicrobial extrusion protein MatE family protein	3.81829	0.000968344	4.02665	0.0035736
Os06g0707100		Multi antimicrobial extrusion protein MatE family protein	1.47967	0.015921	1.9313	0.00281788
Os07g0502200		Multi antimicrobial extrusion protein MatE family protein	3.49603	0.00171091	4.03386	0.000195521
Os07g0516600		Multi antimicrobial extrusion protein MatE family protein	5.43727	8.59753e-05	6.325	1.33397e-06
Os08g0480000		Multi antimicrobial extrusion protein MatE family protein	3.2217	0.0190628			2.15373	0.024444
Os10g0345100		Multi antimicrobial extrusion protein MatE family protein	3.89475	1.59753e-11	5.1069	5.99033e-19	1.19717	0.000232791
Os11g0582400	OsEnS-146	Similar to Embryo-specific protein	5.11107	6.06064e-47	6.4875	2.65549e-54	1.36403	3.89294e-07
Os12g0126000		Multi antimicrobial extrusion protein MatE family protein	2.43541	0.0171906	2.62723	0.0128538
Os12g0615700		Similar to TRANSPARENT TESTA 12 protein	1.77075	0.0380511	2.28765	0.0228865
Os10g0344000		Similar to transparent testa 12 protein	5.26949	0.048671
Os10g0344900		Multi antimicrobial extrusion protein MatE family protein	4.26691	0.00949761
Os10g0344000		Similar to transparent testa 12 protein	5.26949	0.048671
Os10g0344900		Multi antimicrobial extrusion protein MatE family protein	4.26691	0.00949761
Os04g0373400		Similar to MATE efflux family protein, expressed	2.41234	0.000110572
Os07g0108200		Similar to transparent testa 12 protein	2.48691	0.00329823
Os02g0273800		Multi antimicrobial extrusion protein MatE domain containing protein			2.66047	0.00340249
Os02g0676400		Multi antimicrobial extrusion protein MatE family protein			4.60885	0.0342599
Os03g0626700		Multi antimicrobial extrusion protein MatE family protein			3.70634	0.020746
Os06g0494400		Multi antimicrobial extrusion protein MatE family protein			6.40865	0.00375166
Os08g0480000		Multi antimicrobial extrusion protein MatE family protein			5.384	8.84388e-05
Os04g0571600		Multi antimicrobial extrusion protein MatE family protein					3.83356	2.75575e-12
Os08g0562800		Similar to Transparent testa 12 protein					-1.89213	0.00312534
Os11g0126100		Multi antimicrobial extrusion protein MatE family protein					-2.1068	0.045466
Os11g0129000		Similar to Transparent testa 12 protein					-8.41939	4.74463e-07
